# Supplementary material for: A simple, time- and cost-effective, high-throughput depletion strategy for deep plasma proteomics
Source: Sci Adv. 2023 Mar 29;9(13):eadf9717. doi: 10.1126/sciadv.adf9717 (PMC10058233; doi:10.1126/sciadv.adf9717)
Supplement: Supplementary file 2 — Tables S1 to S6 [file sciadv.adf9717_tables_s1_to_s6.zip]

Archive with 6 entries (6 files):
- adf9717_Table_S1.xlsx
- adf9717_Table_S2.xlsx
- adf9717_Table_S3.xlsx
- adf9717_Table_S4.xlsx
- adf9717_Table_S5.xlsx
- adf9717_Table_S6.xlsx
