# Supplementary material for: A simple, time- and cost-effective, high-throughput depletion strategy for deep plasma proteomics
Source: Sci Adv. 2023 Mar 29;9(13):eadf9717. doi: 10.1126/sciadv.adf9717 (PMC10058233; doi:10.1126/sciadv.adf9717)
Supplement: Supplementary file 2 — Tables S1 to S6 [file sciadv.adf9717_tables_s1_to_s6.zip › adf9717_Table_S1.xlsx]

## Sheet: Sheet1
Supplementatry Table S1 : Tissue enrichment results for the perchloric acid method
# background genes	# genes	description	FDR value	genes	network.SUID	nodes.SUID	p-value	term name	transferred FDR value
14943	1835	Tissues, cell types and enzyme sources	1.33e-66	CX3CL1|TRAPPC6A|CD74|CDH17|CHPF2|LCP2|DCN|GRN|VAMP3|RCN1|RFC2|CBLN4|CREB3L3|ST6GALNAC1|LMCD1|KDM4B|ICAM3|CEACAM1|PYGM|PIGB|KRT20|ST6GAL1|BPIFB2|TNS1|PTPN18|STK10|TBX21|CA12|MAP2K5|FAM107B|ERLEC1|TMEM131|UHRF1BP1|IMPG2|CEACAM6|SULT2B1|GOLGA3|EFNB1|TGM1|TEKT2|ADH1A|KRT23|TGFBR3|MADCAM1|SNAP29|MAPK1|ASPHD2|PIK3IP1|TOMM22|HMOX1|RASD2|ZBED4|PAPOLA|FKBP3|APEX1|PROCR|TPD52L2|EEF1A2|CHMP4B|CST4|MXRA5|PGR…	124	4797|1581|4602|3837|2697|1302|3717|561|4935|3606|4074|363|3027|5289|804|4569|5592|5823|3795|885|1725|2727|1164|1533|5640|897|750|2175|2148|3171|5451|5694|4845|2889|5517|5544|4020|966|1359|4119|4215|3162|4041|369|5469|3945|2172|2226|3255|1491|1548|6216|6249|4455|3330|366|6243|5805|597|1398|4920|5043|4368|846|4251|2703|2367|825|4344|2844|1566|1050|5580|3654|3222|2589|1059|5361|5445|681|822|873|975|…	1.12e-69	BTO:0000000	6.58761
12619	1658	Whole body	1.33e-66	CX3CL1|CD74|CDH17|LCP2|DCN|GRN|VAMP3|RCN1|RFC2|CREB3L3|LMCD1|KDM4B|ICAM3|CEACAM1|PYGM|PIGB|KRT20|ST6GAL1|BPIFB2|TNS1|PTPN18|STK10|TBX21|CA12|MAP2K5|FAM107B|ERLEC1|TMEM131|IMPG2|CEACAM6|SULT2B1|GOLGA3|EFNB1|TGM1|TEKT2|ADH1A|KRT23|TGFBR3|MADCAM1|SNAP29|MAPK1|PIK3IP1|TOMM22|HMOX1|RASD2|PAPOLA|FKBP3|APEX1|PROCR|TPD52L2|EEF1A2|CHMP4B|CST4|PGRMC1|OLFM4|CBLN1|TSC2|MEFV|MTFMT|CTSH|SCG3|PAG1|TG|ZFAND1|SFR…	124	4797|4602|3837|1302|3717|561|4935|3606|4074|3027|804|4569|5592|5823|3795|885|1725|2727|1164|1533|5640|897|750|2175|2148|3171|5451|5694|2889|5517|5544|4020|966|1359|4119|4215|3162|4041|369|5469|3945|2226|3255|1491|1548|6249|4455|3330|366|6243|5805|597|1398|5043|4368|846|4251|2703|2367|825|4344|2844|1566|1050|5580|3654|3222|2589|1059|5361|5445|681|873|975|342|5367|5928|5628|4404|4953|4356|2862|2943…	7e-70	BTO:0001489	6.58761
14895	1828	Animal	5.13e-65	CX3CL1|TRAPPC6A|CD74|CDH17|LCP2|DCN|GRN|VAMP3|RCN1|RFC2|CBLN4|CREB3L3|LMCD1|KDM4B|ICAM3|CEACAM1|PYGM|PIGB|KRT20|ST6GAL1|BPIFB2|TNS1|PTPN18|STK10|TBX21|CA12|MAP2K5|FAM107B|ERLEC1|TMEM131|UHRF1BP1|IMPG2|CEACAM6|SULT2B1|GOLGA3|EFNB1|TGM1|TEKT2|ADH1A|KRT23|TGFBR3|MADCAM1|SNAP29|MAPK1|ASPHD2|PIK3IP1|TOMM22|HMOX1|RASD2|ZBED4|PAPOLA|FKBP3|APEX1|PROCR|TPD52L2|EEF1A2|CHMP4B|CST4|MXRA5|PGRMC1|OLFM4|CBLN1|T…	124	4797|1581|4602|3837|1302|3717|561|4935|3606|4074|363|3027|804|4569|5592|5823|3795|885|1725|2727|1164|1533|5640|897|750|2175|2148|3171|5451|5694|4845|2889|5517|5544|4020|966|1359|4119|4215|3162|4041|369|5469|3945|2172|2226|3255|1491|1548|6216|6249|4455|3330|366|6243|5805|597|1398|4920|5043|4368|846|4251|2703|2367|825|4344|2844|1566|1050|5580|3654|3222|2589|1059|5361|5445|681|822|873|975|342|5367|5…	8.08e-68	BTO:0000042	6.42899
5020	783	Viscus	7.15e-34	CD74|CDH17|LCP2|DCN|GRN|VAMP3|RCN1|CREB3L3|ICAM3|CEACAM1|KRT20|ST6GAL1|TNS1|PTPN18|CA12|ERLEC1|CEACAM6|EFNB1|TGM1|ADH1A|KRT23|MADCAM1|MAPK1|PAPOLA|FKBP3|APEX1|TPD52L2|EEF1A2|CHMP4B|PGRMC1|OLFM4|TSC2|CTSH|PAG1|ZFAND1|CEACAM5|SULT2A1|CDC37|GSK3A|HGF|LAMB1|CPA4|PDAP1|SERPINE1|CHMP5|SEC61B|EDF1|RPL19|CCL2|DUSP3|MYH1|CTSC|KITLG|USP5|COX6A1|SNX3|BYSL|LAMA4|MEP1A|TFPI|SLC11A1|GORASP2|WDR77|KLRK1|TFG|ZC3…	124	4602|3837|1302|3717|561|4935|3606|3027|5592|5823|1725|2727|1533|5640|2175|5451|5517|966|1359|4215|3162|369|3945|6249|4455|3330|6243|5805|597|5043|4368|4251|825|2844|1050|1059|5361|5445|681|975|342|5367|5628|4404|4356|2862|2943|306|729|5940|2004|1572|5718|4188|2679|5349|2571|6156|5556|5529|3753|3471|4596|537|3561|2595|3237|1410|3774|312|1224|1662|3444|837|480|465|3474|5997|3492|1131|3174|3426|3468…	1.5e-36	BTO:0001491	3.31457
6602	954	Gland	1.8e-32	CD74|LCP2|DCN|GRN|VAMP3|RCN1|CREB3L3|KDM4B|ICAM3|CEACAM1|PIGB|ST6GAL1|TNS1|STK10|CA12|ERLEC1|TMEM131|CEACAM6|GOLGA3|TEKT2|ADH1A|KRT23|MADCAM1|SNAP29|MAPK1|PIK3IP1|PAPOLA|FKBP3|APEX1|TPD52L2|CHMP4B|CST4|PGRMC1|TSC2|MTFMT|CTSH|SCG3|TG|PLAT|CEACAM5|SULT2A1|CDC37|GSK3A|HGF|LAMB1|CPA4|PDAP1|SERPINE1|CHMP5|SEC61B|EDF1|SETX|RPL19|CCL2|MYH1|CTSC|CCDC86|PRR4|MYL2|USP5|COX6A1|SNX3|BYSL|LAMA4|EIF1B|TFPI|IL1…	124	4602|1302|3717|561|4935|3606|3027|4569|5592|5823|885|2727|1533|897|2175|5451|5694|5517|4020|4119|4215|3162|369|5469|3945|2226|6249|4455|3330|6243|597|1398|5043|4251|2367|825|4344|1566|3654|1059|5361|5445|681|975|342|5367|5628|4404|4356|2862|2943|483|306|729|2004|1572|1887|2448|1917|4188|2679|5349|2571|6156|2028|5529|1644|4998|3471|3414|1035|4596|4428|6063|3678|4443|3561|3228|1422|2595|3237|1410|1…	4.73e-35	BTO:0000522	3.17447
6036	878	Endocrine gland	2.04e-29	CD74|DCN|GRN|VAMP3|RCN1|CREB3L3|KDM4B|ICAM3|CEACAM1|PIGB|ST6GAL1|TNS1|STK10|TMEM131|CEACAM6|TEKT2|ADH1A|KRT23|MADCAM1|SNAP29|MAPK1|PIK3IP1|PAPOLA|FKBP3|APEX1|TPD52L2|CHMP4B|CST4|PGRMC1|TSC2|MTFMT|CTSH|SCG3|TG|PLAT|CEACAM5|SULT2A1|CDC37|GSK3A|HGF|LAMB1|SERPINE1|CHMP5|SEC61B|EDF1|SETX|RPL19|CCL2|MYH1|CTSC|CCDC86|MYL2|USP5|COX6A1|SNX3|BYSL|LAMA4|EIF1B|TFPI|IL1RL1|PPP1R7|GORASP2|CEBPZ|ANGPTL1|WDR77|C…	124	4602|3717|561|4935|3606|3027|4569|5592|5823|885|2727|1533|897|5694|5517|4119|4215|3162|369|5469|3945|2226|6249|4455|3330|6243|597|1398|5043|4251|2367|825|4344|1566|3654|1059|5361|5445|681|975|342|4404|4356|2862|2943|483|306|729|2004|1572|1887|1917|4188|2679|5349|2571|6156|2028|5529|1644|4998|3471|3414|1035|4596|4428|6063|3678|3561|3228|1422|3237|1410|1221|3183|312|1662|1011|3444|837|3201|480|465|…	6.41e-32	BTO:0001488	2.86904
2645	459	Digestive gland	4.7e-25	CD74|DCN|GRN|VAMP3|RCN1|CREB3L3|ICAM3|CEACAM1|ST6GAL1|TNS1|CEACAM6|ADH1A|MAPK1|FKBP3|APEX1|TPD52L2|CHMP4B|PGRMC1|TSC2|CTSH|CEACAM5|SULT2A1|CDC37|GSK3A|HGF|LAMB1|SERPINE1|CHMP5|SEC61B|EDF1|RPL19|CCL2|MYH1|CTSC|COX6A1|SNX3|BYSL|LAMA4|EIF1B|TFPI|GORASP2|WDR77|TFG|ATP7B|PYCARD|HN1L|FGL2|SNAP23|RPS16|ESYT2|BST2|LAMA5|HRSP12|PI4KA|FABP4|KLB|PPP1R1A|LAMC1|IL1RN|UGGT1|RPL35|CCL21|CLPS|SORL1|ADAM10|COX17|…	124	4602|3717|561|4935|3606|3027|5592|5823|2727|1533|5517|4215|3945|4455|3330|6243|597|5043|4251|825|1059|5361|5445|681|975|342|4404|4356|2862|2943|306|729|2004|1572|2679|5349|2571|6156|2028|5529|3471|4596|3561|1410|3444|3201|465|3474|5997|3492|3174|2976|1542|5727|687|747|1527|420|315|504|3573|651|4290|3129|3960|2604|1590|1128|5064|3966|4941|3354|5439|3189|1077|4476|4809|1506|5130|5070|4380|4263|5991…	1.73e-27	BTO:0000345	2.43279
1675	324	Blood	3.9e-23	CD74|LCP2|GRN|VAMP3|CEACAM1|TNS1|STK10|TBX21|GOLGA3|MAPK1|FKBP3|APEX1|TPD52L2|PGRMC1|TSC2|MEFV|HGF|RPL19|CCL2|CTSC|SELPLG|PRR4|LOX|SLC11A1|DOK1|IL1RL1|MMP8|VPS4B|KLRK1|FLT3|CD97|LILRB3|PTPN12|FGL2|RAC2|SNAP23|LILRA2|RPS16|SAFB2|BST2|MRPS36|AMPD2|SORT1|NOTCH2|DOCK2|PDGFRA|APC|FHOD1|ADAM10|TAOK1|SLC9A3R1|TYROBP|BPI|MAP2K2|SCARF1|ITGAE|APLP2|SELP|OSBP|KDR|SLC9A1|FCER2|TXK|ADD2|ADD1|ICAM1|PRKAR2A|TMP…	124	4602|1302|561|4935|5823|1533|897|750|4020|3945|4455|3330|6243|5043|4251|2703|975|306|729|1572|3180|2448|5907|3753|5910|1644|4323|6063|537|3228|3237|5841|480|465|1044|3474|1587|5997|2949|3174|2268|639|1257|1311|3105|3609|663|2361|3960|4059|3354|3375|384|5439|5769|5820|4809|3213|5130|3420|3528|2301|6132|4644|5991|3510|1020|3144|6288|2739|669|3804|4827|1797|477|3078|660|2136|1653|4026|3288|1497|3459…	1.64e-25	BTO:0000089	2.24089
2543	436	Hematopoietic system	1.11e-22	CD74|LCP2|GRN|VAMP3|CEACAM1|ST6GAL1|TNS1|STK10|TBX21|GOLGA3|TGFBR3|MADCAM1|MAPK1|FKBP3|APEX1|TPD52L2|PGRMC1|TSC2|MEFV|PAG1|CDC37|HGF|CHMP5|RPL19|CCL2|CTSC|SELPLG|PRR4|SNX3|LOX|SLC11A1|NRBP1|DOK1|IL1RL1|MMP8|VPS4B|KLRK1|FLT3|FYTTD1|ZC3HAV1|CD97|CEACAM8|LILRB3|PYCARD|PTPN12|FGL2|RAC2|SNAP23|LILRA2|RPS16|ESYT2|SAFB2|BST2|MRPS36|AMPD2|SORT1|NOTCH2|DOCK2|PDGFRA|APC|FHOD1|CCL21|ADAM10|TAOK1|ALDH2|FLT4|…	124	4602|1302|561|4935|5823|2727|1533|897|750|4020|4041|369|3945|4455|3330|6243|5043|4251|2703|2844|5445|975|4356|306|729|1572|3180|2448|5349|5907|3753|1245|5910|1644|4323|6063|537|3228|1422|2595|3237|3774|5841|3444|480|465|1044|3474|1587|5997|3492|2949|3174|2268|639|1257|1311|3105|3609|663|2361|651|3960|4059|3966|714|3354|3375|384|5439|5769|5820|6012|4809|2007|3213|5130|3420|3528|2301|6132|4644|5991…	5.26e-25	BTO:0000570	2.19547
6716	907	Urogenital system	1.96e-20	CD74|DCN|GRN|VAMP3|RCN1|RFC2|LMCD1|KDM4B|PIGB|ST6GAL1|STK10|CA12|MAP2K5|ERLEC1|GOLGA3|EFNB1|TEKT2|KRT23|TGFBR3|MAPK1|PIK3IP1|TOMM22|HMOX1|PAPOLA|FKBP3|APEX1|TPD52L2|CHMP4B|PGRMC1|TSC2|MTFMT|CTSH|PLAT|EBI3|CDC37|GSK3A|HGF|BET1|PDAP1|SERPINE1|CHMP5|SETX|RPL19|CCL2|DUSP3|CTSC|CCDC86|SELPLG|MYL2|MGP|USP5|COX6A1|BYSL|DAP|EIF1B|TFPI|NRBP1|IL1RL1|PPP1R7|GORASP2|CEBPZ|ANGPTL1|WDR77|CPSF3|VPS4B|LGALSL|ALG…	124	4602|3717|561|4935|3606|4074|804|4569|885|2727|897|2175|2148|5451|4020|966|4119|3162|4041|3945|2226|3255|1491|6249|4455|3330|6243|597|5043|4251|2367|825|3654|3222|5445|681|975|5928|5628|4404|4356|483|306|729|5940|1572|1887|3180|1917|351|4188|2679|2571|1605|2028|5529|1245|1644|4998|3471|3414|1035|4596|4428|6063|4860|3678|4443|3561|3690|3228|1422|2595|3237|1221|4479|1662|1011|3201|480|3474|555|5757…	1.03e-22	BTO:0003091	1.97077
6107	833	Reproductive system	4.96e-19	CD74|DCN|GRN|VAMP3|RCN1|RFC2|LMCD1|KDM4B|PIGB|ST6GAL1|STK10|MAP2K5|ERLEC1|GOLGA3|EFNB1|TEKT2|KRT23|TGFBR3|MAPK1|PIK3IP1|TOMM22|HMOX1|PAPOLA|FKBP3|APEX1|TPD52L2|CHMP4B|PGRMC1|TSC2|MTFMT|PLAT|EBI3|CDC37|GSK3A|HGF|BET1|PDAP1|SERPINE1|SETX|RPL19|DUSP3|CTSC|CCDC86|MYL2|MGP|COX6A1|BYSL|DAP|TFPI|NRBP1|IL1RL1|PPP1R7|GORASP2|CEBPZ|ANGPTL1|CPSF3|VPS4B|LGALSL|ALG5|NCAPH|TFG|KALRN|FLT3|FYTTD1|ZC3HAV1|CD97|RI…	124	4602|3717|561|4935|3606|4074|804|4569|885|2727|897|2148|5451|4020|966|4119|3162|4041|3945|2226|3255|1491|6249|4455|3330|6243|597|5043|4251|2367|3654|3222|5445|681|975|5928|5628|4404|483|306|5940|1572|1887|1917|351|2679|2571|1605|5529|1245|1644|4998|3471|3414|1035|4428|6063|4860|3678|4443|3561|3690|3228|1422|2595|3237|1221|4479|1662|1011|3201|480|3474|555|5757|1635|5997|5106|3987|1110|1347|3468|29…	2.87e-21	BTO:0000081	1.83045
1203	242	Skeletal system	1.24e-18	CX3CL1|DCN|GRN|ICAM3|CEACAM1|PYGM|FKBP3|APEX1|EEF1A2|APLP1|LAMB1|CHMP5|MYH1|IBSP|MYL2|TNNC1|TFPI|IL1RL1|FGF23|SERPINB10|MYOT|KALRN|FLT3|APOBEC2|MYH2|FGL2|HRC|JAG1|MYH4|FABP4|ADAMDEC1|DOCK2|TCN1|LAMC1|IL1RN|MMP13|MSTN|DSG2|CILP|FLT4|PHF3|MYOM2|SCARF1|CAPG|PVRL1|ADD2|CSTA|SLC2A9|ICAM1|BST1|ZFR|SUB1|BCAM|RPS11|FTH1|GGCT|ABLIM1|TNNT3|PTH|ITGA1|THY1|PPP1R3A|KLHL41|PDLIM3|CA3|CD109|KIT|DBN1|ARHGAP15|ME…	124	4797|3717|561|5592|5823|3795|4455|3330|5805|2589|342|4356|2004|3087|1917|3273|5529|1644|744|3327|2466|3690|3228|1179|1224|465|3363|5943|5250|687|4248|3105|3453|420|315|5031|2160|1452|1755|714|1134|6219|5769|5070|4386|4644|4101|6270|3510|2787|951|939|3366|3804|477|6252|2598|2748|1647|4878|1392|867|570|5160|4641|4026|795|5133|5883|5112|1956|3393|3210|1383|4137|4305|4812|3279|1944|2292|5775|354|2577…	7.84e-21	BTO:0001486	1.79066
2239	379	Organism form	1.82e-18	DCN|GRN|RFC2|ERLEC1|EFNB1|KRT23|TGFBR3|HMOX1|PAPOLA|APEX1|TPD52L2|PGRMC1|TSC2|PLAT|EBI3|CEACAM5|CDC37|HGF|BET1|SERPINE1|SEC61B|SETX|ATE1|CTSC|BYSL|TFPI|IL1RL1|ANGPTL1|VPS4B|TFG|FYTTD1|CD97|PIN1|SNAP23|RPS16|GDF15|LAMA5|JAG1|ARF3|PDGFRA|DYNC1LI2|ADAM10|KIF11|MSTN|MESDC2|LOXL1|FLT4|VSX2|SPAG9|MTUS1|SLC9A3R1|SCARF1|ITGAE|DDX18|PAX8|PPP1R12C|APLP2|KDR|SLC9A1|MCAM|ADD2|MECOM|TMPO|PMM2|CDH2|PSG9|BCAM|R…	124	3717|561|4074|5451|966|3162|4041|1491|6249|3330|6243|5043|4251|3654|3222|1059|5445|975|5928|4404|2862|483|5322|1572|2571|5529|1644|1035|6063|3561|1422|3237|2193|3474|5997|3468|2976|5943|5295|3609|4575|3960|5496|2160|3465|678|714|432|1563|6015|3354|5769|5820|3189|1701|6012|4809|3420|3528|4263|4644|1560|3144|4950|4893|1371|3366|3804|1797|2271|2622|477|5637|4446|5214|2598|5967|462|5547|1392|795|1611…	1.24e-20	BTO:0000284	1.77399
2132	363	Embryonic structure	6e-18	DCN|GRN|RFC2|ERLEC1|EFNB1|KRT23|TGFBR3|HMOX1|PAPOLA|APEX1|TPD52L2|PGRMC1|TSC2|PLAT|EBI3|CDC37|HGF|BET1|SERPINE1|SEC61B|SETX|ATE1|CTSC|TFPI|IL1RL1|ANGPTL1|VPS4B|TFG|CD97|PIN1|SNAP23|RPS16|GDF15|LAMA5|JAG1|ARF3|PDGFRA|DYNC1LI2|ADAM10|KIF11|MESDC2|LOXL1|FLT4|VSX2|SPAG9|MTUS1|SLC9A3R1|SCARF1|ITGAE|DDX18|PAX8|PPP1R12C|APLP2|KDR|SLC9A1|MCAM|ADD2|MECOM|TMPO|PMM2|CDH2|PSG9|BCAM|RPS11|CERS2|ACKR3|CTDSP1|F…	124	3717|561|4074|5451|966|3162|4041|1491|6249|3330|6243|5043|4251|3654|3222|5445|975|5928|4404|2862|483|5322|1572|5529|1644|1035|6063|3561|3237|2193|3474|5997|3468|2976|5943|5295|3609|4575|3960|5496|3465|678|714|432|1563|6015|3354|5769|5820|3189|1701|6012|4809|3420|3528|4263|4644|1560|3144|4950|4893|1371|3366|3804|1797|2271|2622|477|5637|4446|5214|2598|5967|462|5547|1392|795|1611|2262|3765|1962|1956…	4.41e-20	BTO:0000174	1.72218
5799	788	Female reproductive system	3.56e-17	CD74|DCN|GRN|VAMP3|RCN1|RFC2|LMCD1|KDM4B|PIGB|ST6GAL1|STK10|MAP2K5|ERLEC1|GOLGA3|EFNB1|TEKT2|KRT23|TGFBR3|MAPK1|PIK3IP1|TOMM22|HMOX1|PAPOLA|FKBP3|APEX1|TPD52L2|CHMP4B|PGRMC1|TSC2|MTFMT|PLAT|EBI3|CDC37|HGF|BET1|PDAP1|SERPINE1|SETX|RPL19|DUSP3|CTSC|CCDC86|MGP|COX6A1|BYSL|DAP|TFPI|NRBP1|IL1RL1|PPP1R7|GORASP2|CEBPZ|ANGPTL1|CPSF3|VPS4B|LGALSL|ALG5|NCAPH|TFG|KALRN|FLT3|FYTTD1|ZC3HAV1|CD97|RIF1|PI3|SYMP…	124	4602|3717|561|4935|3606|4074|804|4569|885|2727|897|2148|5451|4020|966|4119|3162|4041|3945|2226|3255|1491|6249|4455|3330|6243|597|5043|4251|2367|3654|3222|5445|975|5928|5628|4404|483|306|5940|1572|1887|351|2679|2571|1605|5529|1245|1644|4998|3471|3414|1035|4428|6063|4860|3678|4443|3561|3690|3228|1422|2595|3237|1221|4479|1662|1011|3201|480|3474|555|5757|1635|5997|5106|3987|1110|1347|3468|2976|5343|4…	2.8e-19	BTO:0000083	1.64486
2593	415	Internal female genital organ	9.98e-17	CD74|DCN|GRN|RCN1|RFC2|ERLEC1|KRT23|TGFBR3|TOMM22|HMOX1|PAPOLA|FKBP3|APEX1|TPD52L2|PGRMC1|TSC2|PLAT|EBI3|CDC37|HGF|BET1|SERPINE1|SETX|DUSP3|MGP|COX6A1|BYSL|DAP|TFPI|IL1RL1|PPP1R7|GORASP2|ANGPTL1|CPSF3|ALG5|TFG|ZC3HAV1|CD97|PI3|SNAP23|PARP2|RPS16|GDF15|LAMA5|RAP1GAP2|JAG1|PI4KA|AMPD2|ARF3|PDGFRA|DYNC1LI2|TMOD1|ADAM10|OSBPL8|USP22|MESDC2|LOXL1|FLT4|MTUS1|TWSG1|SLC9A3R1|SCARF1|DDX18|PAX8|APLP2|OSBP|…	124	4602|3717|561|3606|4074|5451|3162|4041|3255|1491|6249|4455|3330|6243|5043|4251|3654|3222|5445|975|5928|4404|483|5940|351|2679|2571|1605|5529|1644|4998|3471|1035|4428|3678|3561|2595|3237|4479|3474|555|5997|3468|2976|4320|5943|5727|639|5295|3609|4575|5157|3960|1590|2958|3465|678|714|6015|6276|3354|5769|3189|1701|4809|5130|3420|3528|4263|4644|939|6222|840|4950|669|1371|5136|3366|3804|2271|2622|6228|…	8.38e-19	BTO:0003099	1.60009
1229	237	Fetus	2.18e-16	DCN|GRN|RFC2|ERLEC1|KRT23|TGFBR3|HMOX1|PAPOLA|APEX1|TPD52L2|TSC2|PLAT|EBI3|CDC37|HGF|BET1|SERPINE1|TFPI|IL1RL1|ANGPTL1|TFG|CD97|SNAP23|RPS16|GDF15|LAMA5|JAG1|ARF3|PDGFRA|DYNC1LI2|ADAM10|MESDC2|LOXL1|FLT4|MTUS1|SLC9A3R1|SCARF1|APLP2|KDR|SLC9A1|MCAM|ADD2|PMM2|PSG9|BCAM|RPS11|ACKR3|CTDSP1|FTH1|EGFR|IGFBP1|FAM120A|ESAM|PRSS23|THY1|KIT|ARHGAP17|CBR1|PSG6|FSTL1|S100P|ANXA5|COL14A1|FOLR2|TPP1|COL6A2|SPI…	124	3717|561|4074|5451|3162|4041|1491|6249|3330|6243|4251|3654|3222|5445|975|5928|4404|5529|1644|1035|3561|3237|3474|5997|3468|2976|5943|5295|3609|4575|3960|3465|678|714|6015|3354|5769|4809|3420|3528|4263|4644|4950|1371|3366|3804|2271|2622|477|5637|4446|5214|5967|462|1392|795|1611|2262|1962|1956|6036|1740|1746|4278|5754|4137|1482|4719|1272|1791|3264|4032|6105|1944|5865|1332|543|5670|4938|2247|3939|43…	1.95e-18	BTO:0000449	1.56615
1176	229	Placenta	3.12e-16	DCN|GRN|RFC2|ERLEC1|KRT23|TGFBR3|HMOX1|PAPOLA|APEX1|TPD52L2|TSC2|PLAT|EBI3|CDC37|HGF|SERPINE1|TFPI|IL1RL1|ANGPTL1|TFG|CD97|SNAP23|RPS16|GDF15|LAMA5|JAG1|ARF3|PDGFRA|DYNC1LI2|ADAM10|MESDC2|LOXL1|FLT4|MTUS1|SLC9A3R1|SCARF1|APLP2|KDR|SLC9A1|MCAM|ADD2|PMM2|PSG9|BCAM|RPS11|ACKR3|CTDSP1|FTH1|EGFR|IGFBP1|FAM120A|ESAM|PRSS23|THY1|KIT|ARHGAP17|CBR1|PSG6|FSTL1|S100P|ANXA5|COL14A1|FOLR2|TPP1|COL6A2|SPINT2|A…	124	3717|561|4074|5451|3162|4041|1491|6249|3330|6243|4251|3654|3222|5445|975|4404|5529|1644|1035|3561|3237|3474|5997|3468|2976|5943|5295|3609|4575|3960|3465|678|714|6015|3354|5769|4809|3420|3528|4263|4644|4950|1371|3366|3804|2271|2622|477|5637|4446|5214|5967|462|1392|795|1611|2262|1962|1956|6036|1740|1746|4278|5754|4137|1482|4719|1791|3264|4032|6105|1944|5865|1332|543|5670|4938|2247|3939|4329|5193|31…	2.95e-18	BTO:0001078	1.55058
1882	320	Liver	1.51e-15	CD74|DCN|GRN|RCN1|CREB3L3|ICAM3|CEACAM1|ST6GAL1|TNS1|ADH1A|MAPK1|APEX1|TPD52L2|PGRMC1|TSC2|CTSH|CEACAM5|SULT2A1|GSK3A|HGF|SEC61B|EDF1|RPL19|MYH1|CTSC|COX6A1|GORASP2|TFG|ATP7B|FGL2|RPS16|BST2|LAMA5|HRSP12|FABP4|KLB|PPP1R1A|LAMC1|UGGT1|RPL35|SORL1|ADAM10|COX17|OSBPL8|SLCO1B3|HAL|ALDH2|COQ9|SLC9A3R1|DDX18|SPTBN4|P4HA1|APLP2|NDUFS3|OSBP|ARCN1|ICAM1|SUB1|ACAT1|INHBE|SORD|PMM2|CDH2|PFKL|IFNAR1|RPS11|CE…	124	4602|3717|561|3606|3027|5592|5823|2727|1533|4215|3945|3330|6243|5043|4251|825|1059|5361|681|975|2862|2943|306|2004|1572|2679|3471|3561|1410|465|5997|3174|2976|1542|687|747|1527|420|504|3573|3129|3960|2604|1590|1128|5064|3966|4941|3354|3189|1077|4476|4809|1506|5130|4380|3510|939|3066|4206|6288|4950|4893|2739|5136|3804|1797|2985|477|3078|5637|4446|765|4878|4725|1392|3600|2766|3288|3459|3765|2376|39…	1.51e-17	BTO:0000759	1.4821
391	102	Blood plasma	4.7e-13	LCP2|VAMP3|TNS1|STK10|MAPK1|PGRMC1|PRR4|DOK1|VPS4B|PTPN12|SNAP23|AMPD2|SORT1|FHOD1|ADAM10|TAOK1|SLC9A3R1|MAP2K2|SCARF1|SELP|OSBP|SLC9A1|ADD1|SORD|PFKL|SH3GL1|CERS2|IQGAP2|CD226|ASAP2|UBASH3B|CD109|FCER1G|ATP5O|DBN1|MAP1B|GLB1|ADCY6|ABCF1|MTSS1|UBA7|MTDH|HUWE1|EIF4EBP1|PEAR1|PDE4D|HTT|AP3D1|MINK1|SVIL|ADD3|SPTBN1|DOK3|PDE3A|CD2AP|SPN|CASS4|ARHGEF2|STX7|F11R|SPTA1|S100A4|EMD|EPS15|CTSA|SYTL4|MAGED2…	124	1302|4935|1533|897|3945|5043|2448|5910|6063|480|3474|639|1257|2361|3960|4059|3354|5439|5769|3213|5130|3528|5991|6288|2739|669|1797|3078|660|2136|1653|4026|1497|3459|5133|4836|1332|1191|1098|3900|1626|4926|3432|4050|5679|2832|4896|1617|1554|3501|396|324|6135|1413|3693|1323|5220|3333|5481|4539|3018|666|2631|2868|3831|2961|3480|558|357|5004|1047|4863|6195|3252|3531|606|624|4095|4563|4899|4683|2676|4…	4.94e-15	BTO:0000131	1.23279
6329	819	Head	5.01e-13	CX3CL1|CD74|CDH17|DCN|GRN|VAMP3|RCN1|CREB3L3|KDM4B|PYGM|CA12|MAP2K5|FAM107B|ERLEC1|IMPG2|CEACAM6|EFNB1|TGFBR3|SNAP29|MAPK1|PIK3IP1|PAPOLA|APEX1|TPD52L2|EEF1A2|CST4|PGRMC1|CBLN1|TSC2|CTSH|SCG3|PAG1|SFRP1|PLAT|APLP1|GSK3A|CADM4|BET1|PDAP1|CLIP2|CHMP5|SETX|RPL19|DUSP3|IBSP|CTSC|KITLG|SELPLG|PRR4|MGP|COX6A1|SNX3|BYSL|LAMA4|PAPD7|EIF1B|NRBP1|NDUFS7|PPP1R7|GORASP2|WDR77|SLC8A2|CPSF3|TFG|KALRN|FYTTD1|PI…	124	4797|4602|3837|3717|561|4935|3606|3027|4569|3795|2175|2148|3171|5451|2889|5517|966|4041|5469|3945|2226|6249|3330|6243|5805|1398|5043|846|4251|825|4344|2844|5580|3654|2589|681|873|5928|5628|4953|4356|483|306|5940|3087|1572|5718|3180|2448|351|2679|5349|2571|6156|1368|2028|1245|5706|4998|3471|4596|2388|4428|3561|3690|1422|4479|2325|1224|1719|1662|1011|837|3201|480|1044|555|5997|3492|1131|2949|4410|1…	5.52e-15	BTO:0000282	1.23002
337	91	Blood platelet	2.41e-12	LCP2|VAMP3|TNS1|STK10|MAPK1|PGRMC1|PRR4|DOK1|PTPN12|SNAP23|SORT1|FHOD1|ADAM10|TAOK1|SLC9A3R1|MAP2K2|SCARF1|SELP|OSBP|SLC9A1|ADD1|SORD|PFKL|SH3GL1|IQGAP2|CD226|ASAP2|UBASH3B|CD109|FCER1G|ATP5O|DBN1|ADCY6|UBA7|MTDH|HUWE1|EIF4EBP1|PEAR1|PDE4D|HTT|AP3D1|MINK1|SVIL|ADD3|SPTBN1|DOK3|PDE3A|CD2AP|SPN|CASS4|ARHGEF2|STX7|F11R|SPTA1|S100A4|EMD|EPS15|CTSA|SYTL4|ABI1|CTTN|WAS|EMILIN1|PDCD10|PRKCD|MATK|LAT|ARH…	124	1302|4935|1533|897|3945|5043|2448|5910|480|3474|1257|2361|3960|4059|3354|5439|5769|3213|5130|3528|5991|6288|2739|669|3078|660|2136|1653|4026|1497|3459|5133|1191|1626|4926|3432|4050|5679|2832|4896|1617|1554|3501|396|324|6135|1413|3693|1323|5220|3333|5481|4539|3018|666|2631|2868|3831|2961|558|357|5004|1047|4863|6195|3252|3531|606|4095|4563|4899|4683|2676|4806|1227|459|756|2064|1530|5817|2934|4425|2…	2.79e-14	BTO:0000132	1.1618
5707	737	Nervous system	6.1e-11	CX3CL1|CD74|CDH17|DCN|GRN|VAMP3|RCN1|CREB3L3|KDM4B|MAP2K5|FAM107B|ERLEC1|EFNB1|SNAP29|MAPK1|PIK3IP1|PAPOLA|APEX1|TPD52L2|EEF1A2|PGRMC1|CBLN1|TSC2|SCG3|PAG1|SFRP1|PLAT|APLP1|GSK3A|CADM4|BET1|CLIP2|CHMP5|SETX|RPL19|DUSP3|PHOX2B|CTSC|KITLG|SELPLG|MGP|COX6A1|SNX3|LAMA4|PAPD7|EIF1B|NRBP1|NDUFS7|PPP1R7|GORASP2|WDR77|SLC8A2|SOGA1|CPSF3|TFG|KALRN|FYTTD1|EFNB2|RTN2|SYMPK|CDC25B|PHPT1|HN1L|VGF|HOXD9|PARP2|…	124	4797|4602|3837|3717|561|4935|3606|3027|4569|2148|3171|5451|966|5469|3945|2226|6249|3330|6243|5805|5043|846|4251|4344|2844|5580|3654|2589|681|873|5928|4953|4356|483|306|5940|1449|1572|5718|3180|351|2679|5349|6156|1368|2028|1245|5706|4998|3471|4596|2388|4857|4428|3561|3690|1422|2325|1719|1662|1011|837|3201|2082|1473|555|5997|3492|1131|2949|1737|2976|5604|5343|2664|5943|5727|639|1257|1311|5295|6168|…	7.37e-13	BTO:0001484	1.02147
1005	184	Cardiovascular system	8.91e-11	CD74|DCN|GRN|PYGM|TNS1|ADH1A|RASD2|PROCR|TSC2|SFRP1|PLAT|CEACAM5|SERPINE1|CLIP2|MYL2|MGP|LAMA4|TNNC1|ANGPTL1|MYOT|APOBEC2|EFNB2|LAMA5|VPS4A|JAG1|SPX|PPP1R1A|LAMC1|PDGFRB|FLT4|MYOM2|TWSG1|CRISPLD1|COQ9|BPI|SCARF1|SPTBN4|APLP2|SELP|KDR|SLC9A1|MCAM|ADD2|ICAM1|ACAT1|DYNC1LI1|FTH1|ABLIM1|KLHL41|PDLIM3|ADAMTS1|ACAA2|CA3|CD109|ARHGAP17|ATP5O|PDPN|FSTL1|SLMAP|SHROOM3|LRR1|ANGPTL4|HSPB3|C1GALT1C1|PAM|ANKR…	124	4602|3717|561|3795|1533|4215|1548|366|4251|5580|3654|1059|4404|4953|1917|351|6156|3273|1035|2466|1179|2325|2976|5964|5943|2646|1527|420|3687|714|6219|6276|4590|4941|384|5769|1077|4809|3213|3420|3528|4263|4644|3510|3066|1713|477|2598|570|5160|1872|2766|4641|4026|1611|3459|453|1956|3744|4275|4197|4719|1830|417|945|5775|5865|354|4329|5193|3153|630|1521|6144|1815|813|3177|3756|4944|4023|429|4698|4440…	1.12e-12	BTO:0000088	1.00501
933	173	Hematopoietic cell	1.72e-10	GRN|CEACAM1|STK10|TBX21|GOLGA3|FKBP3|APEX1|PGRMC1|TSC2|MEFV|HGF|RPL19|CCL2|SELPLG|IL1RL1|MMP8|KLRK1|FLT3|LILRB3|RAC2|SNAP23|LILRA2|RPS16|SAFB2|SORT1|NOTCH2|DOCK2|PDGFRA|APC|SLC9A3R1|TYROBP|BPI|ITGAE|SLC9A1|ADD2|ADD1|PRKAR2A|TMPO|RPS11|CD226|UBASH3B|SST|RAVER1|IWS1|MERTK|CXCL3|ERAP1|NFIL3|RNASE3|MAP2K1|RPS9|IL7R|SLAMF1|KLF11|AHSP|RPL13|GP6|RPL15|RPL38|ADAM17|CASP3|CFLAR|HP1BP3|KLK3|BIN1|SF3B2|PLEC…	124	561|5823|897|750|4020|4455|3330|5043|4251|2703|975|306|729|3180|1644|4323|537|3228|5841|1044|3474|1587|5997|2949|1257|1311|3105|3609|663|3354|3375|384|5820|3528|4644|5991|1020|3144|3804|660|1653|3288|5340|390|5112|4557|4833|5949|4413|1929|3264|5802|5634|5916|4167|879|645|4329|3864|2460|1521|6144|2586|336|513|1920|1173|4890|6054|6003|1293|1032|1761|957|1884|2886|2610|1842|5334|2607|3882|2955|5682|…	2.26e-12	BTO:0000574	0.976447
1970	306	Integument	1.84e-10	LCP2|GRN|CREB3L3|ST6GAL1|TNS1|SULT2B1|EFNB1|TGM1|MADCAM1|RASD2|APEX1|PROCR|TSC2|PAG1|TG|PLAT|CDC37|SERPINE1|MYL2|SNX3|LOX|WDR77|VPS4B|ALG5|ZC3HAV1|PI3|EFNB2|PYCARD|KRT75|KRT6C|GDF15|MAP3K10|LGALS3|VPS4A|JAG1|ARF3|TRAFD1|LACRT|BCO1|LAMC1|IL36G|RPL35|CCL21|COX17|OSBPL8|MESDC2|LOXL1|FLT4|MTUS1|DENND3|POF1B|MAP2K2|SCARF1|PAX8|APLP2|LCN1|NDUFS3|TYRO3|CAPG|PKP1|CDH3|MCAM|ADD2|CSTA|DNMT3A|ICAM1|SUB1|KRT…	124	1302|561|3027|2727|1533|5544|966|1359|369|1548|3330|366|4251|2844|1566|3654|5445|4404|1917|5349|5907|4596|6063|3678|2595|4479|2325|3444|1110|1131|3468|759|2664|5964|5943|5295|5868|2712|3525|420|318|3573|651|2604|1590|3465|678|714|6015|6018|2049|5439|5769|1701|4809|4689|1506|1401|5070|3351|4338|4263|4644|4101|5172|3510|939|2238|6222|840|3804|1797|6228|477|6252|4446|2403|5025|5547|1872|4026|3288|79…	2.51e-12	BTO:0000634	0.973518
5558	715	Central nervous system	3.29e-10	CX3CL1|CD74|CDH17|DCN|GRN|VAMP3|RCN1|CREB3L3|KDM4B|MAP2K5|FAM107B|ERLEC1|SNAP29|MAPK1|PIK3IP1|PAPOLA|APEX1|TPD52L2|EEF1A2|PGRMC1|CBLN1|TSC2|SCG3|PAG1|SFRP1|PLAT|APLP1|GSK3A|CADM4|BET1|CLIP2|CHMP5|SETX|RPL19|DUSP3|CTSC|KITLG|SELPLG|MGP|COX6A1|SNX3|LAMA4|PAPD7|EIF1B|NRBP1|NDUFS7|PPP1R7|GORASP2|WDR77|SLC8A2|SOGA1|CPSF3|TFG|KALRN|FYTTD1|EFNB2|RTN2|SYMPK|CDC25B|PHPT1|HN1L|HOXD9|PARP2|RPS16|ESYT2|SAFB2…	124	4797|4602|3837|3717|561|4935|3606|3027|4569|2148|3171|5451|5469|3945|2226|6249|3330|6243|5805|5043|846|4251|4344|2844|5580|3654|2589|681|873|5928|4953|4356|483|306|5940|1572|5718|3180|351|2679|5349|6156|1368|2028|1245|5706|4998|3471|4596|2388|4857|4428|3561|3690|1422|2325|1719|1662|1011|837|3201|1473|555|5997|3492|2949|1737|2976|5604|5343|2664|5943|5727|639|1257|1311|5295|6168|3609|663|5868|4575|…	4.66e-12	BTO:0000227	0.94828
849	159	Leukocyte	6.52e-10	GRN|CEACAM1|STK10|TBX21|GOLGA3|FKBP3|APEX1|PGRMC1|TSC2|MEFV|HGF|RPL19|SELPLG|IL1RL1|MMP8|KLRK1|FLT3|LILRB3|RAC2|SNAP23|LILRA2|RPS16|SAFB2|SORT1|NOTCH2|DOCK2|PDGFRA|APC|SLC9A3R1|TYROBP|BPI|ITGAE|SLC9A1|PRKAR2A|TMPO|RPS11|CD226|UBASH3B|SST|RAVER1|IWS1|MERTK|CXCL3|ERAP1|NFIL3|RNASE3|MAP2K1|RPS9|IL7R|SLAMF1|RPL13|RPL15|RPL38|ADAM17|CASP3|CFLAR|HP1BP3|KLK3|BIN1|SF3B2|PLEC|SRRM1|CSF1|IFNL2|DHX15|EPB41L…	124	561|5823|897|750|4020|4455|3330|5043|4251|2703|975|306|3180|1644|4323|537|3228|5841|1044|3474|1587|5997|2949|1257|1311|3105|3609|663|3354|3375|384|5820|3528|1020|3144|3804|660|1653|3288|5340|390|5112|4557|4833|5949|4413|1929|3264|5802|5634|879|4329|3864|2460|1521|6144|2586|336|513|1920|1173|4890|6003|1293|1032|1761|957|1884|2886|2610|5334|2607|3882|2955|5682|5631|3579|3054|1323|1284|5589|4185|801…	9.59e-12	BTO:0000751	0.918575
1121	194	Muscular system	1.39e-09	CD74|DCN|PYGM|FKBP3|EEF1A2|MTFMT|RPL19|MYH1|MYL2|TNNC1|STBD1|MYOT|KALRN|CD97|APOBEC2|MYH2|SYMPK|RPS16|GDF15|HRC|MYH4|FABP4|SORT1|RPL35|MMP13|MSTN|ALDH2|MYOM2|MAP2K2|STC2|INHBE|PFKL|GDF7|FTH1|GGCT|TNNT3|VPS51|PTH|PPP1R3A|KLHL41|PDLIM3|CA3|NBL1|ATP5O|DBN1|FGFR4|CXCL16|PDPN|FSTL1|H2AFZ|ANXA5|TMX3|RRAD|JSRP1|RPS9|LMAN2|SYNPO2|ANKRD2|ANTXR2|MYOZ2|SDC2|MYL1|CTSF|BIN1|LIMCH1|PLXND1|GYS1|KIAA0319L|CRLF3|…	124	4602|3717|3795|4455|5805|2367|306|2004|1917|3273|4002|2466|3690|3237|1179|1224|1662|5997|3468|3363|5250|687|1257|3573|5031|2160|3966|6219|5439|978|4206|2739|468|477|6252|2748|423|1647|867|570|5160|4641|4227|3459|5133|3942|3747|453|1956|3393|1740|3210|1383|4305|3264|1800|2292|5775|5865|354|5607|2577|3921|513|5058|2283|3156|1812|2019|501|5328|3918|2700|4128|1623|1437|372|4542|1884|2034|5625|516|110…	2.11e-11	BTO:0001485	0.885699
5462	698	Brain	2.23e-09	CX3CL1|CD74|CDH17|DCN|GRN|VAMP3|RCN1|CREB3L3|KDM4B|MAP2K5|FAM107B|ERLEC1|SNAP29|MAPK1|PIK3IP1|PAPOLA|APEX1|TPD52L2|EEF1A2|PGRMC1|CBLN1|TSC2|SCG3|PAG1|SFRP1|PLAT|APLP1|GSK3A|CADM4|BET1|CLIP2|CHMP5|SETX|RPL19|DUSP3|CTSC|KITLG|SELPLG|MGP|COX6A1|SNX3|LAMA4|PAPD7|EIF1B|NRBP1|NDUFS7|PPP1R7|GORASP2|WDR77|SLC8A2|CPSF3|TFG|KALRN|FYTTD1|EFNB2|RTN2|SYMPK|CDC25B|PHPT1|HN1L|PARP2|RPS16|ESYT2|SAFB2|CALY|LAMA5|…	124	4797|4602|3837|3717|561|4935|3606|3027|4569|2148|3171|5451|5469|3945|2226|6249|3330|6243|5805|5043|846|4251|4344|2844|5580|3654|2589|681|873|5928|4953|4356|483|306|5940|1572|5718|3180|351|2679|5349|6156|1368|2028|1245|5706|4998|3471|4596|2388|4428|3561|3690|1422|2325|1719|1662|1011|837|3201|555|5997|3492|2949|1737|2976|5604|5343|2664|5943|5727|639|1257|1311|5295|6168|3609|663|5868|4575|990|5157|3…	3.51e-11	BTO:0000142	0.86517
985	173	Muscle	6.37e-09	DCN|PYGM|FKBP3|EEF1A2|RPL19|MYH1|MYL2|TNNC1|STBD1|MYOT|KALRN|APOBEC2|MYH2|SYMPK|RPS16|GDF15|HRC|MYH4|FABP4|SORT1|RPL35|MSTN|ALDH2|MYOM2|MAP2K2|STC2|INHBE|PFKL|FTH1|GGCT|TNNT3|VPS51|PTH|PPP1R3A|KLHL41|PDLIM3|CA3|ATP5O|DBN1|FGFR4|PDPN|H2AFZ|ANXA5|TMX3|RRAD|JSRP1|RPS9|LMAN2|SYNPO2|ANKRD2|MYOZ2|SDC2|MYL1|CTSF|BIN1|LIMCH1|PLXND1|GYS1|KIAA0319L|MYLPF|SRPR|RAB11B|SYNM|TUBA1B|ARHGEF1|LRRFIP2|RPL7|GYG1|XI…	124	3717|3795|4455|5805|306|2004|1917|3273|4002|2466|3690|1179|1224|1662|5997|3468|3363|5250|687|1257|3573|2160|3966|6219|5439|978|4206|2739|477|6252|2748|423|1647|867|570|5160|4641|3459|5133|3942|453|3393|1740|3210|1383|4305|3264|1800|2292|5775|354|5607|2577|3921|513|5058|2283|3156|1812|501|5328|2700|1623|1437|372|4542|1884|2034|5625|516|1107|4896|4524|1617|5565|5457|5673|324|1848|4980|4866|3387|312…	1.04e-10	BTO:0000887	0.819586
725	137	Vertebrate muscular system	9.97e-09	CD74|DCN|PYGM|FKBP3|EEF1A2|MTFMT|MYH1|MYL2|TNNC1|MYOT|KALRN|CD97|APOBEC2|MYH2|HRC|MYH4|FABP4|MMP13|MSTN|ALDH2|MYOM2|GDF7|GGCT|TNNT3|PTH|PPP1R3A|KLHL41|PDLIM3|CA3|NBL1|CXCL16|PDPN|FSTL1|H2AFZ|TMX3|RRAD|JSRP1|LMAN2|SYNPO2|ANKRD2|ANTXR2|MYOZ2|MYL1|CTSF|BIN1|CRLF3|MYLPF|EIF3C|SYNE3|SYNM|LRRFIP2|GYG1|XIRP1|ETFB|MYH7|ART3|MYOM1|SPTBN1|ATP2A1|MYBPC2|TXLNB|MYPN|ELN|PDE3A|RYR1|TNNI1|MT-CO1|AKAP13|CACNA1S|…	124	4602|3717|3795|4455|5805|2367|2004|1917|3273|2466|3690|3237|1179|1224|3363|5250|687|5031|2160|3966|6219|468|6252|2748|1647|867|570|5160|4641|4227|3747|453|1956|3393|3210|1383|4305|1800|2292|5775|5865|354|2577|3921|513|2019|501|3918|4128|1623|4542|2034|5625|516|5565|5457|5673|324|1848|4980|4866|3387|3123|1413|3546|2682|2628|4872|6051|3825|3783|666|2910|4398|5382|3336|3696|2715|2811|4200|1500|327|3…	1.68e-10	BTO:0001369	0.80013
455	98	Skeletal muscle	1.28e-08	PYGM|FKBP3|EEF1A2|MYH1|MYL2|TNNC1|MYOT|KALRN|APOBEC2|MYH2|HRC|MYH4|FABP4|MSTN|MYOM2|GGCT|TNNT3|PTH|PPP1R3A|KLHL41|PDLIM3|CA3|H2AFZ|TMX3|RRAD|JSRP1|SYNPO2|ANKRD2|MYOZ2|MYL1|BIN1|MYLPF|SYNM|LRRFIP2|GYG1|XIRP1|ETFB|MYH7|ART3|MYOM1|SPTBN1|ATP2A1|MYBPC2|TXLNB|MYPN|RYR1|TNNI1|AKAP13|CACNA1S|ADCK3|TACC2|NRAP|PGM1|SORBS1|TNKS2|ANKRD1|TNNC2|FABP3|DES|MYOM3|MYLK2|TBC1D4|TPM2|RPS6KA3|SGCB|TNNI2|BAZ2B|SYNPO|…	124	3795|4455|5805|2004|1917|3273|2466|3690|1179|1224|3363|5250|687|2160|6219|6252|2748|1647|867|570|5160|4641|3393|3210|1383|4305|2292|5775|354|2577|513|501|1623|4542|2034|5625|516|5565|5457|5673|324|1848|4980|4866|3387|3546|2682|4872|6051|3825|2910|4398|5382|3336|3696|2715|2811|4200|1500|327|3225|3495|6060|6099|4566|3729|5022|618|4947|1947|5799|4785|4761|2514|2340|3885|5508|693|4617|5376|6069|1716|…	2.22e-10	BTO:0001103	0.789279
1865	280	Alimentary canal	3.45e-08	CD74|CDH17|DCN|GRN|CREB3L3|KRT20|CEACAM6|TGM1|MADCAM1|EEF1A2|OLFM4|PAG1|ZFAND1|CEACAM5|LAMB1|RPL19|DUSP3|MYH1|CTSC|KITLG|SNX3|MEP1A|WDR77|KLRK1|EMC3|MYH2|PYCARD|PTPN12|FGL2|RPS16|ESYT2|KRT6C|GDF15|LAMA5|MAP3K10|ADAMDEC1|DOCK2|BCO1|IL1RN|CCL21|MMP13|USP22|ALDH2|SLC12A2|DENND3|SLC9A3R1|POF1B|APLP2|CNRIP1|NDUFS3|SLC9A1|SIDT1|ZFR|EGF|PCNP|SPDL1|SLC39A5|C14orf37|RHCG|RPS11|KIAA1715|FTH1|OSMR|ESAM|DDAH…	124	4602|3837|3717|561|3027|1725|5517|1359|369|5805|4368|2844|1050|1059|342|306|5940|2004|1572|5718|5349|5556|4596|537|312|1224|3444|480|465|5997|3492|1131|3468|2976|759|4248|3105|3525|315|651|5031|2958|3966|1407|6018|3354|2049|4809|3048|1506|3528|4533|951|5202|5826|3705|6114|3741|840|3804|5379|477|4125|5967|4725|4026|3288|2415|4227|3969|5787|3942|4965|453|5466|5238|4275|1740|3615|4779|3246|1482|1614…	6.16e-10	BTO:0000058	0.746218
695	128	Heart	1.48e-07	CD74|DCN|PYGM|TNS1|ADH1A|RASD2|PROCR|SFRP1|CLIP2|MYL2|LAMA4|TNNC1|ANGPTL1|APOBEC2|EFNB2|LAMA5|VPS4A|JAG1|SPX|PPP1R1A|LAMC1|FLT4|MYOM2|COQ9|BPI|SCARF1|SPTBN4|SLC9A1|ADD2|ACAT1|KLHL41|PDLIM3|ADAMTS1|ACAA2|CA3|CD109|ATP5O|PDPN|SLMAP|LRR1|HSPB3|PAM|ANKRD2|MYOZ2|LPL|CD34|ISCU|CFLAR|CLEC4M|PLXDC1|FBN1|JAG2|BRWD1|SELE|GHRL|ATPIF1|TUBA1B|ZBTB16|EPB41L2|HUWE1|PTN|XIRP1|APOL3|PDE4D|RPL27A|GPAA1|AP3D1|MYH7|…	124	4602|3717|3795|1533|4215|1548|366|5580|4953|1917|6156|3273|1035|1179|2325|2976|5964|5943|2646|1527|420|714|6219|4941|384|5769|1077|3528|4644|3066|570|5160|1872|2766|4641|4026|3459|453|3744|4197|1830|945|5775|354|5193|3153|630|6144|1815|813|3177|3756|4944|4023|429|4698|1437|915|1761|3432|2718|5625|4170|2832|2955|4524|1617|5565|1083|5673|324|2286|1413|3957|6021|2628|1284|2493|666|2910|1314|2715|281…	2.72e-09	BTO:0000562	0.682974
1680	252	Gastrointestinal tract	2.92e-07	CD74|CDH17|DCN|GRN|CREB3L3|KRT20|CEACAM6|MADCAM1|EEF1A2|OLFM4|PAG1|ZFAND1|CEACAM5|LAMB1|RPL19|DUSP3|MYH1|CTSC|KITLG|SNX3|MEP1A|WDR77|KLRK1|EMC3|MYH2|PYCARD|PTPN12|FGL2|RPS16|ESYT2|GDF15|LAMA5|MAP3K10|ADAMDEC1|DOCK2|BCO1|CCL21|USP22|ALDH2|SLC12A2|DENND3|SLC9A3R1|POF1B|APLP2|CNRIP1|NDUFS3|SIDT1|ZFR|EGF|PCNP|SPDL1|SLC39A5|RPS11|KIAA1715|FTH1|OSMR|ESAM|DDAH1|CD109|SST|DDX19B|NBL1|STC1|FGFR4|UBXN1|PDP…	124	4602|3837|3717|561|3027|1725|5517|369|5805|4368|2844|1050|1059|342|306|5940|2004|1572|5718|5349|5556|4596|537|312|1224|3444|480|465|5997|3492|3468|2976|759|4248|3105|3525|651|2958|3966|1407|6018|3354|2049|4809|3048|1506|4533|951|5202|5826|3705|6114|3804|5379|477|4125|5967|4725|4026|3288|2415|4227|3969|3942|4965|453|5466|5238|4275|1740|3615|3246|1482|1614|1791|4413|4209|3264|3396|3279|1332|879|493…	5.53e-09	BTO:0000511	0.653462
648	120	Lymphocyte	3.38e-07	STK10|TBX21|GOLGA3|FKBP3|PGRMC1|TSC2|RPL19|IL1RL1|KLRK1|FLT3|RPS16|SAFB2|SORT1|NOTCH2|DOCK2|APC|SLC9A3R1|TYROBP|ITGAE|SLC9A1|PRKAR2A|TMPO|RPS11|CD226|UBASH3B|RAVER1|IWS1|NFIL3|MAP2K1|RPS9|IL7R|SLAMF1|RPL13|RPL15|RPL38|CASP3|CFLAR|HP1BP3|BIN1|SF3B2|PLEC|SRRM1|CSF1|DHX15|EPB41L2|B7RP1|RPL7|PTK2|FOXM1|ATR|RPL27A|THRAP3|FAS|IGF2R|EDC4|SPN|MACF1|HMGN2|RCSD1|IFI16|S100A4|SCAF11|IL13RA1|KIF20B|SPTAN1|RP…	124	897|750|4020|4455|5043|4251|306|1644|537|3228|5997|2949|1257|1311|3105|663|3354|3375|5820|3528|1020|3144|3804|660|1653|5340|390|5949|1929|3264|5802|5634|879|4329|3864|1521|6144|2586|513|1920|1173|4890|6003|1032|1761|957|1884|2610|5334|3882|2955|5682|5631|3579|3054|1323|1284|4185|801|3075|666|3630|2565|2874|5583|4854|2094|1374|558|5052|5370|5004|4182|6099|2187|2823|2031|1038|1926|2922|5067|5244|25…	6.57e-09	BTO:0000775	0.647108
1553	236	Immune system	3.38e-07	CD74|GRN|ST6GAL1|STK10|TBX21|GOLGA3|MADCAM1|FKBP3|PGRMC1|TSC2|RPL19|CTSC|SLC11A1|IL1RL1|KLRK1|FLT3|FYTTD1|CD97|CEACAM8|RPS16|ESYT2|SAFB2|EMILIN2|MRPS36|SORT1|NOTCH2|DOCK2|APC|FHOD1|CCL21|SLC9A3R1|TYROBP|ITGAE|PPP1R12C|APLP2|LY75|SLC9A1|PRKAR2A|ADAM28|TMPO|RPS11|FTH1|ESAM|CD226|PTH|CD96|UBASH3B|ABCA6|OGFR|PDE9A|LILRA4|RAVER1|CXCL16|TNFSF12|IWS1|FNDC1|NFIL3|TPP1|ANGPTL4|MAP2K1|RPS9|MZB1|IL7R|ANTXR2…	124	4602|561|2727|897|750|4020|369|4455|5043|4251|306|1572|3753|1644|537|3228|1422|3237|3774|5997|3492|2949|6162|2268|1257|1311|3105|663|2361|651|3354|3375|5820|6012|4809|2007|3528|1020|4653|3144|3804|477|5967|660|1647|3285|1653|3600|3477|5784|2568|5340|3747|4164|390|5847|5949|5754|4719|1929|3264|5568|5802|5865|5634|879|4329|3864|5277|1521|1194|6144|2586|336|513|3597|1920|4731|2616|798|1173|3060|4989…	6.76e-09	BTO:0005810	0.647108
1436	220	Respiratory system	6.23e-07	CD74|DCN|GRN|ST6GAL1|BPIFB2|CA12|MAPK1|APEX1|EEF1A2|CTSH|PLAT|CEACAM5|HGF|SERPINE1|RPL19|CTSC|KITLG|PRR4|LAMA4|PAPD7|LOX|WDR77|MMP8|EFNB2|RPS16|NAPSA|LGALS3|ARF3|PDGFRA|RPL35|LOXL1|MTUS1|TWSG1|APLP2|LCN1|VAMP8|ARCN1|MCAM|GPC1|DNMT3A|ICAM1|SUB1|COL6A5|LAMP3|ADAM28|RTN1|PFKL|IFNAR1|RPS11|FCGR2A|FTH1|GGCT|FAM120A|SCGB1A1|VPS51|PRSS23|USP15|ATG3|ACAA2|KIT|NBL1|STC1|RSPH1|CXCL16|FSTL1|CXCL3|ANXA5|SCGB…	124	4602|3717|561|2727|1164|2175|3945|3330|5805|825|3654|1059|975|4404|306|1572|5718|2448|6156|1368|5907|4596|4323|2325|5997|3534|2664|5295|3609|3573|678|6015|6276|4809|4689|5055|4380|4263|4260|5172|3510|939|4299|1320|4653|3738|2739|5136|3804|4827|477|6252|5214|2403|423|462|5025|3258|2766|795|4227|3969|5787|3747|1956|4557|1740|1632|4836|4137|3264|1944|945|5607|879|2247|4329|5193|3864|5283|6108|2586|4…	1.31e-08	BTO:0000203	0.620551
1496	226	Lymphoid tissue	1.05e-06	CD74|GRN|ST6GAL1|STK10|TBX21|GOLGA3|MADCAM1|FKBP3|PGRMC1|TSC2|RPL19|CTSC|SLC11A1|IL1RL1|KLRK1|FLT3|FYTTD1|CD97|CEACAM8|RPS16|ESYT2|SAFB2|MRPS36|SORT1|NOTCH2|DOCK2|APC|FHOD1|CCL21|SLC9A3R1|TYROBP|ITGAE|PPP1R12C|APLP2|LY75|SLC9A1|PRKAR2A|ADAM28|TMPO|RPS11|FTH1|ESAM|CD226|CD96|UBASH3B|OGFR|PDE9A|LILRA4|RAVER1|CXCL16|TNFSF12|IWS1|FNDC1|NFIL3|TPP1|ANGPTL4|MAP2K1|RPS9|MZB1|IL7R|ANTXR2|SLAMF1|RPL13|RPL1…	124	4602|561|2727|897|750|4020|369|4455|5043|4251|306|1572|3753|1644|537|3228|1422|3237|3774|5997|3492|2949|2268|1257|1311|3105|663|2361|651|3354|3375|5820|6012|4809|2007|3528|1020|4653|3144|3804|477|5967|660|3285|1653|3477|5784|2568|5340|3747|4164|390|5847|5949|5754|4719|1929|3264|5568|5802|5865|5634|879|4329|3864|5277|1521|1194|6144|2586|336|513|1920|4731|2616|798|1173|3060|4989|4890|6003|5328|3918…	2.27e-08	BTO:0000753	0.597881
683	122	Large intestine	1.34e-06	KRT20|OLFM4|CEACAM5|LAMB1|MYH1|KITLG|SNX3|MEP1A|WDR77|MYH2|PYCARD|PTPN12|LAMA5|MAP3K10|DOCK2|CCL21|USP22|SLC12A2|POF1B|SIDT1|EGF|SPDL1|SLC39A5|FTH1|OSMR|ESAM|DDAH1|CD109|STC1|RETSAT|FABP1|SHROOM3|TNFRSF21|SPINT2|RNASE3|INSL5|RPS9|RNASE2|BRD3|GLB1|AHCYL2|CNDP2|PKP3|AEN|PTPRB|LRRFIP2|LGALS12|B7RP1|EIF4EBP1|RANBP3|H1F0|RPL27A|MYH7|UBA5|TOR4A|PRDM10|SLC39A14|SULF2|MT-CO1|MACF1|EGLN1|SPTA1|CDC40|AHCYL…	124	1725|4368|1059|342|2004|5718|5349|5556|4596|1224|3444|480|2976|759|3105|651|2958|1407|2049|4533|5202|3705|6114|477|4125|5967|4725|4026|3969|5466|5238|4275|3615|1482|4413|4209|3264|3396|3279|1332|5643|3060|5223|399|2298|4542|2358|957|4050|5253|5229|2955|5565|4419|1827|4875|1758|4341|2628|1284|5403|3018|3810|2838|2874|2211|6246|5583|4770|1404|4530|4098|4182|6060|1932|3267|603|5256|2163|2529|1038|19…	2.95e-08	BTO:0000706	0.58729
1277	197	Excretory gland	2.29e-06	GRN|VAMP3|CA12|ERLEC1|PIK3IP1|TPD52L2|MTFMT|CTSH|PDAP1|CHMP5|PRR4|USP5|WDR77|ZC3HAV1|SYMPK|RPS16|LAMA5|NAPSA|VPS4A|SORT1|LACRT|SPAG9|INVS|PAX8|APLP2|OSBP|SLC9A1|SLC2A9|ICAM1|STC2|EGF|SLC39A5|RHCG|SLC39A6|PFKL|CERS2|ARL8A|FTH1|GGCT|ABLIM1|OVOL2|PLA2R1|DDAH1|UBASH3B|DDX19B|STC1|CBR1|FTCD|FXYD2|FGFR4|SCGB3A1|CXCL16|FSTL1|FABP1|TAF10|LEO1|MARVELD3|CASC4|SCNN1G|KLK1|PAM|RPL13|CTSF|MUCL1|CFLAR|HNF4A|MM…	124	561|4935|2175|5451|2226|6243|2367|825|5628|4356|2448|4188|4596|2595|1662|5997|2976|3534|5964|1257|2712|1563|1353|1701|4809|5130|3528|6270|3510|978|5202|6114|840|5073|2739|1797|528|477|6252|2598|2898|3051|4725|1653|2415|3969|2262|2376|4614|3942|882|3747|1956|5238|5739|3207|4659|4674|5037|4668|945|879|3921|3135|6144|4155|4503|1092|4839|4881|3156|1812|5313|1920|1914|6264|3537|3060|4011|6003|4284|552…	5.2e-08	BTO:0000431	0.564016
255	60	T-lymphocyte	2.29e-06	STK10|TBX21|PGRMC1|KLRK1|SAFB2|SORT1|NOTCH2|DOCK2|SLC9A3R1|TMPO|RPS11|IWS1|NFIL3|MAP2K1|IL7R|SLAMF1|CASP3|CFLAR|HP1BP3|BIN1|PLEC|SRRM1|PTK2|ATR|THRAP3|IGF2R|EDC4|SPN|RCSD1|IFI16|IL13RA1|PRRC2A|ABI1|APBB1IP|WAS|AHNAK|RPS6KA3|HMGN1|CD99|WIPF1|NUMA1|C10orf54|CD59|SH3KBP1|IL18BP|CD8A|RBM17|PPP1R12A|MECP2|TOP2B|HMGA1|SEMA4D|BAG1|TCEA1|BCLAF1|PCSK5|STIM1|CASP8AP2|CD99L2|PTGES3	124	897|750|5043|537|2949|1257|1311|3105|3354|3144|3804|390|5949|1929|5802|5634|1521|6144|2586|513|1173|4890|2610|3882|5682|3579|3054|1323|801|3075|2565|2094|558|5052|5004|4182|6099|2187|2823|2031|1038|2922|5244|522|3870|1752|3402|2676|693|2799|1890|5817|5040|4740|5772|4212|1317|2877|831|6081	5.17e-08	BTO:0000782	0.564016
478	92	Bone marrow	3.66e-06	GRN|ICAM3|CEACAM1|APEX1|LAMB1|CHMP5|TFPI|IL1RL1|SERPINB10|FLT3|FGL2|JAG1|ADAMDEC1|DOCK2|TCN1|IL1RN|DSG2|FLT4|SCARF1|CAPG|PVRL1|ADD2|CSTA|ICAM1|BST1|SUB1|ITGA1|CD109|KIT|ARHGAP15|MERTK|FSTL1|ROBO4|BRD3|ALCAM|CD34|MLC1|PLXND1|SHMT1|NCAPD2|JAG2|LEPR|LAMP1|EVI2B|CBX3|B7RP1|RPL7|PTN|VSTM1|MBTPS1|GIT2|ERCC5|PTPRS|SLC39A14|GYPA|GPR126|IFI16|SLK|ARHGAP4|GFI1|YBX1|SH3BGRL|NRCAM|UFM1|HMGN1|SIRPB1|PTPRZ1|KT…	124	561|5592|5823|3330|342|4356|5529|1644|3327|3228|465|5943|4248|3105|3453|315|1452|714|5769|5070|4386|4644|4101|3510|2787|939|4878|4026|795|5883|5112|1956|4812|3279|1944|3153|4749|2283|1914|3537|3756|4242|1470|5811|3015|957|1884|2718|2607|2613|1380|5613|2517|1758|2685|4092|3075|4782|954|2235|2742|5358|1698|4422|2187|2349|4083|5067|3531|2541|5781|1593|5184|3165|2940|4512|1209|4173|1710|1017|1878|498…	8.64e-08	BTO:0000141	0.543652
1249	191	Intestine	6.06e-06	CD74|CDH17|GRN|CREB3L3|KRT20|CEACAM6|MADCAM1|EEF1A2|OLFM4|PAG1|CEACAM5|LAMB1|RPL19|DUSP3|MYH1|CTSC|KITLG|SNX3|MEP1A|WDR77|EMC3|MYH2|PYCARD|PTPN12|FGL2|ESYT2|LAMA5|MAP3K10|ADAMDEC1|DOCK2|BCO1|CCL21|USP22|SLC12A2|SLC9A3R1|POF1B|APLP2|SIDT1|ZFR|EGF|PCNP|SPDL1|SLC39A5|RPS11|FTH1|OSMR|ESAM|DDAH1|CD109|NBL1|STC1|FGFR4|RETSAT|FABP1|SHROOM3|TNFRSF21|DEFA6|SPINT2|RNASE3|INSL5|RPS9|RNASE2|BRD3|GLB1|RPL13|D…	124	4602|3837|561|3027|1725|5517|369|5805|4368|2844|1059|342|306|5940|2004|1572|5718|5349|5556|4596|312|1224|3444|480|465|3492|2976|759|4248|3105|3525|651|2958|1407|3354|2049|4809|4533|951|5202|5826|3705|6114|3804|477|4125|5967|4725|4026|4227|3969|3942|5466|5238|4275|3615|3246|1482|4413|4209|3264|3396|3279|1332|879|4938|4329|2592|5643|3597|3060|5223|399|5856|2298|1437|4542|2358|957|3432|4050|5253|522…	1.46e-07	BTO:0000648	0.521753
1162	180	Lung	6.51e-06	CD74|DCN|GRN|MAPK1|APEX1|EEF1A2|CTSH|PLAT|CEACAM5|HGF|SERPINE1|RPL19|CTSC|LAMA4|PAPD7|LOX|WDR77|MMP8|EFNB2|NAPSA|LGALS3|ARF3|PDGFRA|RPL35|LOXL1|MTUS1|TWSG1|APLP2|LCN1|VAMP8|GPC1|DNMT3A|ICAM1|COL6A5|LAMP3|ADAM28|PFKL|IFNAR1|RPS11|FCGR2A|FTH1|GGCT|FAM120A|SCGB1A1|VPS51|ATG3|ACAA2|NBL1|STC1|RSPH1|CXCL16|CXCL3|ANXA5|SCGB3A2|MAP1B|COL6A2|RPS9|ALCAM|PAM|SDC2|RPL13|MMP14|RPL15|RPL38|DDX23|HAVCR2|ARL6IP4…	124	4602|3717|561|3945|3330|5805|825|3654|1059|975|4404|306|1572|6156|1368|5907|4596|4323|2325|3534|2664|5295|3609|3573|678|6015|6276|4809|4689|5055|4260|5172|3510|4299|1320|4653|2739|5136|3804|4827|477|6252|5214|2403|423|3258|2766|4227|3969|5787|3747|4557|1740|1632|4836|4137|3264|1944|945|5607|879|2247|4329|3864|5283|6108|4647|1092|1992|1812|1920|2508|6180|2178|5304|4203|4011|5328|4359|5856|1437|432…	1.61e-07	BTO:0000763	0.518642
927	149	Trunk	1.21e-05	CD74|GRN|ST6GAL1|PIK3IP1|FKBP3|TPD52L2|CST4|MTFMT|TG|PLAT|CEACAM5|RPL19|CTSC|PRR4|BYSL|IL1RL1|FYTTD1|CD97|SCGB2A1|MYH2|ESYT2|LAMA5|SORT1|KIDINS220|LACRT|HAL|VSX2|ITGAE|PAX8|PPP1R12C|APLP2|LY75|TMPO|SLC39A6|RPS11|PLK4|FTH1|OVOL2|PTH|DDX19B|CBR1|FGFR4|SCGB3A1|CXCL16|PDPN|RETSAT|SLMAP|MARVELD3|ANGPTL4|XPO6|MZB1|RPL38|MUCL1|ADCY6|ATAD3B|MMP19|KLK3|DUOX1|TUBB6|SHMT1|UGDH|NCAPD2|SRPR|EIF3C|LAMP1|TUBA1B…	124	4602|561|2727|2226|4455|6243|1398|2367|1566|3654|1059|306|1572|2448|2571|1644|1422|3237|3183|1224|3492|2976|1257|6168|2712|5064|432|5820|1701|6012|4809|2007|3144|5073|3804|738|477|2898|1647|2415|2262|3942|882|3747|453|5466|3744|4659|4719|4473|5568|3864|3135|1191|2763|4503|336|1992|5313|1914|5493|3537|5328|3918|1470|1437|1884|4335|2886|2256|582|1350|1848|3123|3957|4932|3732|1323|2628|4872|5589|382…	3.04e-07	BTO:0001493	0.491721
2671	355	Male reproductive system	1.88e-05	DCN|GRN|KDM4B|STK10|TEKT2|KRT23|HMOX1|PAPOLA|PLAT|GSK3A|SETX|RPL19|CCDC86|MYL2|COX6A1|GORASP2|CEBPZ|VPS4B|ALG5|TFG|FYTTD1|CD97|SYMPK|CDC25B|HN1L|PTPN12|SNAP23|ANGEL1|RPS16|TDRD1|SCML2|RSPH3|LAMA5|JAG1|AMPD2|ARF3|KIDINS220|PDGFRA|DYNC1LI2|FHOD1|RPL35|COX17|RSBN1|SPECC1|CILP|SPAG9|MTUS1|TWSG1|COQ9|SLC9A3R1|MAP2K2|PPP1R12C|APLP2|TYRO3|CDH3|DNMT3A|ADD1|ZFR|SUB1|PCNP|PRKAR2A|LAMP3|CHKA|ADAM28|PMS2|B4G…	124	3717|561|4569|897|4119|3162|1491|6249|3654|681|483|306|1887|1917|2679|3471|3414|6063|3678|3561|1422|3237|1662|1011|3201|480|3474|5757|5997|5106|3987|1347|2976|5943|639|5295|6168|3609|4575|2361|3573|2604|1941|441|1755|1563|6015|6276|4941|3354|5439|6012|4809|1401|4338|5172|5991|951|939|5826|1020|1320|5559|4653|2931|642|6288|4893|3804|738|2271|477|3078|423|4641|1197|615|2415|1986|4227|3459|5433|5784…	4.85e-07	BTO:0000082	0.472584
1069	165	Skin	2.52e-05	GRN|ST6GAL1|TNS1|SULT2B1|EFNB1|TGM1|APEX1|PLAT|SERPINE1|SNX3|LOX|WDR77|VPS4B|PI3|KRT75|KRT6C|GDF15|LGALS3|VPS4A|ARF3|LACRT|IL36G|MESDC2|LOXL1|MTUS1|MAP2K2|APLP2|NDUFS3|TYRO3|CAPG|PKP1|CDH3|CSTA|DNMT3A|KRT71|CERS2|LRIG1|FTH1|GGCT|USP15|NBL1|OGFR|CBR1|BAX|UBXN1|H2AFZ|ANXA5|RNASE7|NCAPH2|ANGPTL4|EVPL|XPO6|RPS9|BMP1|BNC1|PRKCDBP|RPL13|DST|MMP14|RPL15|RPL38|CD34|CFLAR|GBA|ALOX12B|GLTP|CALML3|ASPRV1|GY…	124	561|2727|1533|5544|966|1359|3330|3654|4404|5349|5907|4596|6063|4479|1110|1131|3468|2664|5964|5295|2712|318|3465|678|6015|5439|4809|1506|1401|5070|3351|4338|4101|5172|2238|1797|6228|477|6252|5025|4227|3477|2262|6111|4965|3393|1740|4584|6117|4719|1272|4473|3264|6105|5598|2505|879|4938|2247|4329|3864|3153|6144|1524|5415|3996|3972|2439|3156|5493|4728|1239|3918|5856|1437|4926|4326|1821|1884|540|5046|5…	6.62e-07	BTO:0001253	0.45986
642	110	Colorectum	3.18e-05	OLFM4|CEACAM5|LAMB1|MYH1|KITLG|SNX3|MEP1A|WDR77|MYH2|PYCARD|PTPN12|LAMA5|MAP3K10|USP22|SLC12A2|POF1B|SIDT1|EGF|SLC39A5|FTH1|OSMR|ESAM|DDAH1|CD109|STC1|RETSAT|FABP1|SHROOM3|TNFRSF21|SPINT2|RNASE3|INSL5|RPS9|RNASE2|GLB1|AHCYL2|CNDP2|PKP3|AEN|PTPRB|LRRFIP2|LGALS12|EIF4EBP1|RANBP3|H1F0|RPL27A|MYH7|UBA5|TOR4A|PRDM10|SLC39A14|SULF2|MACF1|EGLN1|SPTA1|CDC40|AHCYL1|KIF20B|GUCA2B|SPTAN1|STX12|GALNT12|XRN2|…	124	4368|1059|342|2004|5718|5349|5556|4596|1224|3444|480|2976|759|2958|1407|2049|4533|5202|6114|477|4125|5967|4725|4026|3969|5466|5238|4275|3615|1482|4413|4209|3264|3396|1332|5643|3060|5223|399|2298|4542|2358|4050|5253|5229|2955|5565|4419|1827|4875|1758|4341|1284|5403|3018|3810|2838|2874|2211|5583|1404|4530|4098|4182|6060|1932|3267|603|5256|2163|1038|1926|3627|5244|2541|2709|2340|3633|2676|1209|3951|…	8.52e-07	BTO:0001613	0.449757
2505	329	Male reproductive gland	0.00013	DCN|GRN|KDM4B|STK10|TEKT2|KRT23|PAPOLA|PLAT|SETX|RPL19|CCDC86|MYL2|COX6A1|GORASP2|CEBPZ|VPS4B|ALG5|TFG|FYTTD1|SYMPK|CDC25B|HN1L|PTPN12|SNAP23|ANGEL1|RPS16|TDRD1|SCML2|RSPH3|LAMA5|JAG1|AMPD2|ARF3|KIDINS220|DYNC1LI2|FHOD1|RPL35|COX17|RSBN1|SPECC1|CILP|SPAG9|MTUS1|TWSG1|COQ9|SLC9A3R1|MAP2K2|PPP1R12C|APLP2|TYRO3|CDH3|DNMT3A|ADD1|ZFR|SUB1|PCNP|PRKAR2A|CHKA|B4GALNT3|SORD|CDH2|RPS11|PLK4|ACKR3|FTH1|IQGA…	124	3717|561|4569|897|4119|3162|6249|3654|483|306|1887|1917|2679|3471|3414|6063|3678|3561|1422|1662|1011|3201|480|3474|5757|5997|5106|3987|1347|2976|5943|639|5295|6168|4575|2361|3573|2604|1941|441|1755|1563|6015|6276|4941|3354|5439|6012|4809|1401|4338|5172|5991|951|939|5826|1020|5559|642|6288|4893|3804|738|2271|477|3078|423|1197|615|2415|1986|4227|3459|5433|5784|5133|3801|3747|390|1956|5466|1425|3393…	3.67e-06	BTO:0000080	0.388606
949	145	Leukemia cell	0.00019	LCP2|ICAM3|MAPK1|TOMM22|APEX1|TSC2|GSK3A|CHMP5|SEC61B|RPL19|SELPLG|WDR77|TFG|CDC25B|BST2|NOTCH2|DOCK2|RPL35|ADAM10|KIF11|CYBA|MAP2K2|ITGAE|PPP1R12C|SLC9A1|CBL|MECOM|DNMT3A|ICAM1|SUB1|IFNAR1|RPS11|CD226|NIPBL|ATG3|THY1|CENPV|RPS9|BRD3|ALCAM|RPL15|CASP3|KHDRBS1|USP9X|SF3B2|HCLS1|EML4|HMGCS1|ZFPM1|CSF1|CADM1|BSG|RFTN1|CBX3|DHX15|ARHGEF1|LBR|EIF4EBP1|MAPT|PTK2|FOXM1|ATR|RPL27A|THRAP3|HTT|HN1|IGF2R|SP…	124	1302|5592|3945|3255|3330|4251|681|4356|2862|306|3180|4596|3561|1011|3174|1311|3105|3573|3960|5496|4986|5439|5820|6012|3528|4371|1560|5172|3510|939|5136|3804|660|5547|3258|1392|1680|3264|3279|1944|4329|1521|4287|960|1920|4731|3714|5304|6054|6003|5523|5856|1416|3015|1032|372|540|4050|1389|2610|5334|3882|2955|5682|4896|1350|3579|1323|5061|2328|1770|5403|339|3075|1665|2742|3300|3840|4035|5148|5499|36…	5.21e-06	BTO:0001271	0.372125
568	96	Pancreas	0.00024	CD74|CEACAM6|GSK3A|EDF1|CCL2|CTSC|SNX3|BYSL|LAMA4|TFG|PYCARD|RPS16|IL1RN|CCL21|CLPS|SLC9A3R1|APLP2|SLC39A5|RPS11|FTH1|SST|CACNA1D|CELA3A|SPINK1|SCG5|SPINT2|KLK1|ANGPTL4|RPS9|REG1B|PAM|KLF11|RPL13|RPL15|HAVCR2|SLC2A2|PDGFB|LAMP1|ACAA1|BSG|TUBA1B|RPL7|DLK1|CYB5A|VAPA|GIP|SDF4|MAP2|PRSS3|MACF1|KRT19|PM20D1|ATF6|PNISR|IL13RA1|RPL11|HLA-E|AHNAK|TPM2|CHGB|CD99|GP2|MSLN|SQSTM1|NUMA1|FLOT2|SPP1|RPL14|DKK…	124	4602|5517|681|2943|729|1572|5349|2571|6156|3561|3444|5997|315|651|4290|3354|4809|6114|3804|477|3288|792|5211|1629|3540|1482|4668|4719|3264|3522|945|5916|879|4329|6108|6264|4359|1470|1143|5856|1437|1884|2892|1842|1125|4068|4710|3342|5553|1284|5589|4824|5478|5958|2565|4854|5370|4182|6060|2673|2823|5562|2244|3378|1038|4110|2130|6030|2979|1593|624|5016|1743|2619|1209|4437|1890|1710|4704|3270|1365|290…	6.93e-06	BTO:0000988	0.361979
577	97	Colon	0.00026	OLFM4|CEACAM5|LAMB1|KITLG|SNX3|MEP1A|WDR77|PYCARD|PTPN12|LAMA5|MAP3K10|USP22|SLC12A2|POF1B|SIDT1|EGF|SLC39A5|FTH1|OSMR|ESAM|DDAH1|CD109|STC1|RETSAT|FABP1|SHROOM3|TNFRSF21|SPINT2|RNASE3|INSL5|RPS9|RNASE2|GLB1|AHCYL2|CNDP2|PKP3|AEN|PTPRB|LRRFIP2|EIF4EBP1|RANBP3|H1F0|RPL27A|UBA5|TOR4A|PRDM10|SLC39A14|SULF2|MACF1|EGLN1|CDC40|AHCYL1|GUCA2B|STX12|GALNT12|XRN2|AHNAK|TPM2|PRKCZ|AGRN|SNX2|LRRC19|AKR1C2|NU…	124	4368|1059|342|5718|5349|5556|4596|3444|480|2976|759|2958|1407|2049|4533|5202|6114|477|4125|5967|4725|4026|3969|5466|5238|4275|3615|1482|4413|4209|3264|3396|1332|5643|3060|5223|399|2298|4542|4050|5253|5229|2955|4419|1827|4875|1758|4341|1284|5403|3810|2838|2211|1404|4530|4098|4182|6060|1932|3267|603|5256|2163|1038|1926|3627|5244|2541|2709|3633|2676|1209|3951|693|4917|4173|5232|4266|5766|3912|4509|2…	7.54e-06	BTO:0000269	0.358503
941	143	Kidney	0.00026	GRN|VAMP3|CA12|ERLEC1|TPD52L2|CTSH|PDAP1|CHMP5|USP5|WDR77|ZC3HAV1|SYMPK|RPS16|NAPSA|VPS4A|SPAG9|INVS|PAX8|APLP2|OSBP|SLC9A1|SLC2A9|ICAM1|STC2|EGF|SLC39A5|RHCG|PFKL|CERS2|FTH1|GGCT|ABLIM1|PLA2R1|DDAH1|UBASH3B|STC1|FTCD|FXYD2|FSTL1|FABP1|TAF10|LEO1|SCNN1G|KLK1|PAM|RPL13|CTSF|CFLAR|HNF4A|CC2D1A|PACS1|GYS1|KIAA0319L|SF3B2|SLC2A2|CNDP2|NOS2|CSF1|PAWR|COL4A5|BSG|GHRL|TUBA1B|COBLL1|MCCC2|CDK5RAP2|PSPC1|…	124	561|4935|2175|5451|6243|825|5628|4356|4188|4596|2595|1662|5997|3534|5964|1563|1353|1701|4809|5130|3528|6270|3510|978|5202|6114|840|2739|1797|477|6252|2598|3051|4725|1653|3969|2376|4614|1956|5238|5739|3207|5037|4668|945|879|3921|6144|4155|1092|4881|3156|1812|1920|6264|3060|4011|6003|4284|552|5856|429|1437|696|5235|1779|933|2955|3501|3312|531|3117|3693|5310|5958|4755|2838|4194|5382|4923|5601|2307|5…	7.78e-06	BTO:0000671	0.358503
1155	168	Urinary system	0.00039	GRN|VAMP3|CA12|ERLEC1|KRT23|TPD52L2|CTSH|PDAP1|CHMP5|CCL2|USP5|WDR77|ZC3HAV1|SYMPK|RPS16|LAMA5|NAPSA|VPS4A|FABP4|SPAG9|INVS|PAX8|APLP2|OSBP|SLC9A1|AGA|SLC2A9|ICAM1|STC2|EGF|SLC39A5|RHCG|SECTM1|PFKL|CERS2|ALDH1L1|FTH1|GGCT|ABLIM1|NIPBL|PLA2R1|DDAH1|UBASH3B|STC1|FTCD|FXYD2|FSTL1|FABP1|TAF10|LEO1|SCNN1G|KLK1|PAM|RPL13|CTSF|CFLAR|HNF4A|CC2D1A|KLK3|PACS1|GYS1|KIAA0319L|SF3B2|SLC2A2|CNDP2|NOS2|CSF1|PAW…	124	561|4935|2175|5451|3162|6243|825|5628|4356|729|4188|4596|2595|1662|5997|2976|3534|5964|687|1563|1353|1701|4809|5130|3528|2535|6270|3510|978|5202|6114|840|1785|2739|1797|2985|477|6252|2598|5547|3051|4725|1653|3969|2376|4614|1956|5238|5739|3207|5037|4668|945|879|3921|6144|4155|1092|336|4881|3156|1812|1920|6264|3060|4011|6003|4284|552|5856|429|1437|696|5235|1779|933|5259|2955|1083|5631|3501|3312|531…	1.17e-05	BTO:0003092	0.340894
624	102	Epithelium	0.0004	LCP2|MADCAM1|RASD2|PROCR|TSC2|TG|MYL2|ALG5|EFNB2|MAP3K10|JAG1|BCO1|LAMC1|IL36G|RPL35|CCL21|COX17|FLT4|SCARF1|PAX8|LCN1|MCAM|ADD2|ICAM1|SUB1|RHCG|RPS11|FTH1|SCGB1A1|ADAMTS1|CD109|NBL1|PIP|PDPN|MARVELD3|ANGPTL4|ANTXR2|PRKCDBP|CTSF|KLK10|CFLAR|KLK3|CLEC4M|ACPP|PLXDC1|CHMP4A|NOS2|SELE|DHX15|SARNP|SFN|CSN2|PTN|APOL3|PDE4D|CD2AP|SPINK5|SDF4|KRT19|NES|S100A4|CDC40|TACC2|VTCN1|OVGP1|SEMG1|AIF1|ABI1|NPPA|…	124	1302|369|1548|366|4251|1566|1917|3678|2325|759|5943|3525|420|318|3573|651|2604|714|5769|1701|4689|4263|4644|3510|939|840|3804|477|2403|1872|4026|4227|5433|453|4659|4719|5865|2505|3921|2865|6144|336|1815|1395|813|3006|4011|4023|1032|1578|5076|4335|2718|4170|2832|3693|5982|4710|5589|1665|666|3810|2910|2946|4143|5796|1374|558|1965|6060|3045|1836|3267|1458|2163|4485|3903|2244|618|4788|2067|606|4254|3…	1.25e-05	BTO:0000416	0.339794
1098	161	Blood cancer cell	0.0004	CD74|LCP2|ICAM3|MAPK1|TOMM22|APEX1|TSC2|GSK3A|CHMP5|SEC61B|RPL19|SELPLG|WDR77|TFG|EMC3|CDC25B|BST2|NOTCH2|DOCK2|RPL35|ADAM10|KIF11|CYBA|MAP2K2|ITGAE|PPP1R12C|SLC9A1|CBL|MECOM|DNMT3A|ICAM1|SUB1|IFNAR1|RPS11|CD226|NIPBL|ATG3|THY1|CXCL3|LRR1|CENPV|RPS9|BRD3|ALCAM|RPL15|ADAM17|CASP3|KHDRBS1|USP9X|SF3B2|HCLS1|FARSA|EML4|HMGCS1|ZFPM1|CSF1|CADM1|RAB11B|BSG|RFTN1|CBX3|DHX15|ARHGEF1|SARNP|LBR|EIF4EBP1|MAP…	124	4602|1302|5592|3945|3255|3330|4251|681|4356|2862|306|3180|4596|3561|312|1011|3174|1311|3105|3573|3960|5496|4986|5439|5820|6012|3528|4371|1560|5172|3510|939|5136|3804|660|5547|3258|1392|4557|4197|1680|3264|3279|1944|4329|2460|1521|4287|960|1920|4731|2178|3714|5304|6054|6003|5523|2700|5856|1416|3015|1032|372|1578|540|4050|1389|2610|5334|3882|2955|5682|4896|1350|3579|1323|5061|2328|1770|5403|339|438…	1.22e-05	BTO:0000580	0.339794
2229	293	Internal male genital organ	0.00042	DCN|GRN|KDM4B|STK10|TEKT2|KRT23|PAPOLA|PLAT|SETX|RPL19|CCDC86|MYL2|COX6A1|GORASP2|CEBPZ|ALG5|TFG|FYTTD1|SYMPK|HN1L|ANGEL1|RPS16|TDRD1|SCML2|RSPH3|LAMA5|JAG1|AMPD2|ARF3|DYNC1LI2|FHOD1|RPL35|COX17|RSBN1|CILP|SPAG9|TWSG1|SLC9A3R1|APLP2|TYRO3|CDH3|DNMT3A|ADD1|ZFR|SUB1|PCNP|PRKAR2A|LAMP3|CHKA|ADAM28|B4GALNT3|SORD|CDH2|RPS11|PLK4|ACKR3|FTH1|IQGAP2|CA3|PDE11A|SCAF4|DDX19B|WDR66|NBL1|ATP5O|PIP|PDE9A|DBN1…	124	3717|561|4569|897|4119|3162|6249|3654|483|306|1887|1917|2679|3471|3414|3678|3561|1422|1662|3201|5757|5997|5106|3987|1347|2976|5943|639|5295|4575|2361|3573|2604|1941|1755|1563|6276|3354|4809|1401|4338|5172|5991|951|939|5826|1020|1320|5559|4653|642|6288|4893|3804|738|2271|477|3078|4641|1197|615|2415|1986|4227|3459|5433|5784|5133|3801|3747|1956|5466|1425|3393|4758|1740|2745|4611|5754|1791|4473|3264|…	1.31e-05	BTO:0003096	0.337675
1159	168	Urinary tract	0.00043	GRN|VAMP3|CA12|ERLEC1|KRT23|TPD52L2|CTSH|PDAP1|CHMP5|CCL2|USP5|WDR77|ZC3HAV1|SYMPK|RPS16|LAMA5|NAPSA|VPS4A|FABP4|SPAG9|INVS|PAX8|APLP2|OSBP|SLC9A1|AGA|SLC2A9|ICAM1|STC2|EGF|SLC39A5|RHCG|SECTM1|PFKL|CERS2|ALDH1L1|FTH1|GGCT|ABLIM1|NIPBL|PLA2R1|DDAH1|UBASH3B|STC1|FTCD|FXYD2|FSTL1|FABP1|TAF10|LEO1|SCNN1G|KLK1|PAM|RPL13|CTSF|CFLAR|HNF4A|CC2D1A|KLK3|PACS1|GYS1|KIAA0319L|SF3B2|SLC2A2|CNDP2|NOS2|CSF1|PAW…	124	561|4935|2175|5451|3162|6243|825|5628|4356|729|4188|4596|2595|1662|5997|2976|3534|5964|687|1563|1353|1701|4809|5130|3528|2535|6270|3510|978|5202|6114|840|1785|2739|1797|2985|477|6252|2598|5547|3051|4725|1653|3969|2376|4614|1956|5238|5739|3207|5037|4668|945|879|3921|6144|4155|1092|336|4881|3156|1812|1920|6264|3060|4011|6003|4284|552|5856|429|1437|696|5235|1779|933|5259|2955|1083|5631|3501|3312|531…	1.39e-05	BTO:0001244	0.336653
871	132	Connective tissue	0.0006	CD74|DCN|GRN|MTFMT|HGF|IBSP|FGF23|CD97|PYCARD|PARP2|FABP4|MMP13|ALDH2|MESDC2|CILP|LOXL1|ITGAE|CNRIP1|NDUFS3|GPC1|MECOM|SLC2A9|ACAT1|RPS11|GDF7|FTH1|IGFBP1|PTH|PLEKHH2|DDAH1|THY1|ACAA2|CD109|NBL1|DBN1|CXCL16|FSTL1|ANXA5|ERAP1|MAP1B|TPP1|PLIN1|COL6A2|AXL|ANGPTL4|ROBO4|ANTXR2|SDC2|TMOD3|RPL15|LPL|ADAM17|CD34|CFLAR|CC2D1A|GAK|GLTP|KIAA1731|BIN1|CRLF3|HMGCS1|FBN1|NOS2|CADM1|PAPPA|EIF3C|SYNE3|CBX3|TUBA…	124	4602|3717|561|2367|975|3087|744|3237|3444|555|687|5031|3966|3465|1755|678|5820|3048|1506|4260|1560|6270|3066|3804|468|477|4446|1647|963|4725|1392|2766|4026|4227|5133|3747|1956|1740|4833|4836|5754|5085|4137|2040|4719|4812|5865|5607|972|4329|5193|2460|3153|6144|1092|1881|3996|1908|513|2019|5304|3177|4011|5523|996|3918|4128|3015|1437|4326|3726|2358|1884|1428|3315|1107|2532|411|2286|3123|4710|4086|37…	1.96e-05	BTO:0000421	0.322185
170	38	Bone marrow cell	0.0011	ICAM3|CEACAM1|LAMB1|TFPI|IL1RL1|FGL2|ADAMDEC1|IL1RN|DSG2|FLT4|ICAM1|BST1|ITGA1|CD109|KIT|MERTK|FSTL1|ROBO4|ALCAM|CD34|PLXND1|LEPR|LAMP1|B7RP1|PTN|PTPRS|GPR126|NRCAM|SIRPB1|PTPRZ1|SIRPA|ACAN|FGFR1|PTPRJ|PVR|LILRB5|LAMP2|ICAM2	124	5592|5823|342|5529|1644|465|4248|315|1452|714|3510|2787|4878|4026|795|5112|1956|4812|1944|3153|2283|4242|1470|957|2718|2517|4092|1698|2349|4083|3165|2940|1209|4173|1710|1878|4983|6126	3.62e-05	BTO:0004850	0.295861
708	110	Embryo	0.0012	PGRMC1|HGF|SEC61B|SETX|ATE1|CTSC|VPS4B|PIN1|KIF11|FLT4|VSX2|SPAG9|ITGAE|PAX8|PPP1R12C|KDR|SLC9A1|ADD2|MECOM|TMPO|CDH2|CERS2|ABLIM1|NIPBL|MAP1B|SOX17|SDC2|SART1|CASP3|HAVCR2|CFLAR|HP1BP3|ABCF1|USP9X|PACS1|SF3B2|TACC1|PLEC|NCAPD2|COL12A1|PCP4|PTPRB|LARP1|TUBA1B|PPL|HUWE1|EIF4EBP1|RANBP3|PSPC1|THRAP3|SORBS2|SVIL|LRBA|MYPN|ELN|EDC4|MYOF|MT-CO1|MACF1|PJA2|PJA1|CEP170|HEATR1|CENPF|COPA|NES|PNISR|EMD|KI…	124	5043|975|2862|483|5322|1572|6063|2193|5496|714|432|1563|5820|1701|6012|3420|3528|4644|1560|3144|4893|1797|2598|5547|4836|4779|5607|2592|1521|6108|6144|2586|1098|960|4881|1920|993|1173|3537|1863|3318|2298|1086|1437|5046|3432|4050|5253|933|5682|1083|3501|1464|3387|3123|3054|3957|2628|1284|5319|1002|771|5892|339|3618|1665|5958|2631|2874|2868|5583|2043|3480|2916|1116|4182|819|5412|1038|4593|5781|606|…	3.93e-05	BTO:0000379	0.292082
361	65	Lymphocytic leukemia cell	0.0012	LCP2|MAPK1|TSC2|CDC25B|BST2|NOTCH2|DOCK2|ADAM10|PPP1R12C|SLC9A1|CBL|ICAM1|IFNAR1|CD226|NIPBL|ATG3|THY1|BRD3|ALCAM|USP9X|HCLS1|EML4|CADM1|BSG|RFTN1|ARHGEF1|EIF4EBP1|MAPT|THRAP3|HTT|IGF2R|SPN|CENPF|YBX1|IL2RG|FLOT1|CTTN|HLA-E|WAS|RPS6KA3|SQSTM1|LAIR1|BCL2L11|PRKCD|MATK|MBP|SETD2|TCF12|MECP2|TNRC18|SHC1|MAVS|NDRG1|PRKCA|TOP2A|TOM1|EIF4G1|BRCA1|NUMB|PECAM1|STIM1|YAP1|TNFAIP3|PLCG2|CD48	124	1302|3945|4251|1011|3174|1311|3105|3960|6012|3528|4371|3510|5136|660|5547|3258|1392|3279|1944|960|4731|3714|5523|5856|1416|372|4050|1389|5682|4896|3579|1323|339|2742|3300|3639|357|5370|5004|6099|3378|5442|5412|6195|3252|567|5355|5508|693|723|3927|756|4179|2064|3828|2550|1530|3042|6267|5460|1317|1509|5934|5697|3234	4.05e-05	BTO:0000744	0.292082
102	27	Prostate cancer cell line	0.0012	PGRMC1|PDAP1|CSTA|PRKAR2A|TMPO|PFKL|CERS2|KIT|MAP1B|KLK3|ZFPM1|EIF4EBP1|HN1|IGF2R|FRYL|YBX1|MAGED2|CTTN|NOP56|TMPRSS2|MX1|AKAP12|TOP2B|NDRG1|BCLAF1|PCSK5|PTGES3	124	5043|5628|4101|1020|3144|2739|1797|795|4836|336|6054|4050|1350|3579|927|2742|3480|357|2829|4254|2997|5181|2799|4179|5772|4212|6081	4.31e-05	BTO:0001033	0.292082
398	70	Vascular system	0.0012	DCN|GRN|RASD2|PROCR|TSC2|PLAT|CEACAM5|SERPINE1|MGP|EFNB2|JAG1|LAMC1|PDGFRB|FLT4|TWSG1|CRISPLD1|SCARF1|APLP2|SELP|KDR|MCAM|ADD2|ICAM1|DYNC1LI1|FTH1|ADAMTS1|CD109|ARHGAP17|PDPN|SHROOM3|ANGPTL4|C1GALT1C1|ANTXR2|CD34|CASP3|CFLAR|CLEC4M|PLXDC1|FBN1|SELE|CAV1|ENSA|APOL3|PDE4D|PLS3|ELN|EGLN1|GPR126|TACC2|SPTAN1|ENG|LAS1L|AGER|ABI1|ESM1|AKAP12|NDRG1|SUMO2|SUMO3|ICAM2|EIF2A|PTPRG|ARMC8|FBN2|TJP2|GLB1L2|PE…	124	3717|561|1548|366|4251|3654|1059|4404|351|2325|5943|420|3687|714|6276|4590|5769|4809|3213|3420|4263|4644|3510|1713|477|1872|4026|1611|453|4275|4719|417|5865|3153|1521|6144|1815|813|3177|4023|4326|414|4170|2832|3312|3123|5403|4092|2910|5583|588|1281|3513|558|4485|5181|4179|1017|3588|6126|3084|3321|1839|5832|4518|546|5460|3819|2796|2070	4.01e-05	BTO:0001085	0.292082
482	81	Mouth	0.0012	DCN|PYGM|CEACAM6|TGFBR3|CST4|IBSP|KITLG|PRR4|GORASP2|HN1L|PTPN12|RPS16|DSG3|MTUS1|APLP2|LCN1|CDH3|GPC1|CSTA|RHCG|FTH1|SCGB1A1|PIP|RSPH1|CXCL16|H2AFZ|KLK1|SMR3B|CEP120|PDS5A|DST|MMP14|CASP3|PLAG1|CREB3L2|KRT76|PKP3|BEST3|SPTY2D1|MIA3|DMP1|RPL27A|ATP2A1|TPM1|FAM114A1|TGFBR2|MYOF|SDF4|MT-CO1|BGLAP|RPS27|BAG3|AKR1C2|FGFBP1|BCL2L11|CAST|PRH2|GNE|TMPRSS2|PLA2G2A|KIF2A|IL6|ASB18|NLRX1|SSFA2|SEPT9|HMGA1|…	124	3717|3795|5517|4041|1398|3087|5718|2448|3471|3201|480|5997|5166|6015|4809|4689|4338|4260|4101|840|477|2403|5433|5787|3747|3393|4668|3093|852|1461|4938|2247|1521|3057|1239|2181|5223|627|3138|6171|6048|2955|1848|2286|3612|1659|3957|4710|2628|1440|2493|1749|2163|4272|5412|5799|4713|2058|4254|3867|5019|2469|2430|3633|1743|5703|1890|4617|756|4179|3276|5487|438|4509|3324|2901|2511|5142|4212|3456|858	4.21e-05	BTO:0001090	0.292082
595	95	Thorax	0.0015	CD74|GRN|ST6GAL1|PIK3IP1|FKBP3|TPD52L2|MTFMT|BYSL|IL1RL1|FYTTD1|CD97|LAMA5|HAL|PPP1R12C|APLP2|LY75|TMPO|SLC39A6|RPS11|PLK4|OVOL2|DDX19B|CBR1|FGFR4|SCGB3A1|CXCL16|MARVELD3|ANGPTL4|MZB1|RPL38|MUCL1|ATAD3B|MMP19|TUBB6|SHMT1|UGDH|NCAPD2|SRPR|EIF3C|LAMP1|TUBA1B|RPL7|CSN2|SIGLEC1|THSD4|HN1|ATP6V1H|SPN|MT-CO1|KRT19|ADCK3|VTCN1|GBP2|RBMX|ENG|FABP3|MAGED2|APBB1IP|PLP2|CTTN|TCOF1|SDC1|GPNMB|SERPINB5|RPL24|…	124	4602|561|2727|2226|4455|6243|2367|2571|1644|1422|3237|2976|5064|6012|4809|2007|3144|5073|3804|738|2898|2415|2262|3942|882|3747|4659|4719|5568|3864|3135|2763|4503|5313|1914|5493|3537|5328|3918|1470|1437|1884|4335|2886|582|1350|4932|1323|2628|5589|3825|2946|810|4194|588|4200|3480|5052|3369|357|1116|2637|2793|3903|1926|3531|5763|5175|2496|5169|3438|2424|1752|3885|4512|5703|1890|2079|3927|4179|4152|2…	5.4e-05	BTO:0001368	0.282391
446	75	Prostate gland	0.0021	GRN|RPL19|MYL2|ALG5|RPS16|LAMA5|FHOD1|RPL35|COX17|APLP2|SUB1|SORD|RPS11|FTH1|PDE11A|NBL1|PIP|PDE9A|RPS9|RPL13|RPL15|RPL38|CTSF|KLK3|ACPP|BSG|DHX15|TUBA1B|SARNP|RPL7|PTN|RPL27A|SDF4|MACF1|KRT19|RPS27|S100A4|TACC2|VTCN1|SEMG2|SEMG1|DES|RPL11|AHNAK|PRNP|AKR1C2|RLN2|SERPINB5|LGMN|NUMA1|RPS29|ARHGEF12|TMPRSS2|PLA2G2A|NUCB1|TGOLN2|RPL31|SSFA2|HMGA1|RPL6|NDRG1|SUMO2|RPL29|INPP4B|RPL30|RPS20|RPS25|RPS13|…	124	561|306|1917|3678|5997|2976|2361|3573|2604|4809|939|6288|3804|477|1197|4227|5433|5784|3264|879|4329|3864|3921|336|1395|5856|1032|1437|1578|1884|2718|2955|4710|1284|5589|2493|666|2910|2946|5748|5796|1500|4854|4182|1458|2163|2421|3903|5274|1038|2541|606|4254|3867|4149|3438|5187|1743|1890|4704|4179|1017|1365|5724|5394|4884|2901|705|5880|6042|2502|2370|858|4869|3297	7.83e-05	BTO:0001129	0.267778
1020	146	Sense organ	0.0023	DCN|PYGM|CA12|IMPG2|EFNB1|TGFBR3|CTSH|PDAP1|IBSP|KITLG|PRR4|GORASP2|RPS16|NUMBL|DSG3|LACRT|BCO1|VSX2|SPAG9|SLC12A2|APLP2|LCN1|CNRIP1|CDH3|GPC1|ADD2|CSTA|TMPO|RPS11|CLEC4F|FTH1|ABLIM1|SCGB1A1|VPS51|NBAS|ATG3|THY1|TMSNB|NBL1|SERPINI1|H2AFZ|RPS9|RPL13|DST|MMP14|SEC16B|RPL15|CASP3|ADCY6|NEFH|ARL6IP4|TOLLIP|USP9X|SPTBN5|SF3B2|COL12A1|PLAG1|NOS2|PCP4|KRT76|PDGFB|PKP3|BSG|TUBA1B|EPB41L2|RPL7|MIA3|CDK5RA…	124	3717|3795|2175|2889|966|4041|825|5628|3087|5718|2448|3471|5997|4410|5166|2712|3525|432|1563|1407|4809|4689|3048|4338|4260|4644|4101|3144|3804|6045|477|2598|2403|423|765|3258|1392|2220|4227|591|3393|3264|879|4938|2247|5808|4329|1521|1191|5760|4647|4776|960|4914|1920|1863|3057|4011|3318|2181|4359|5223|5856|1437|1761|1884|6171|1779|2955|1203|4896|324|1848|2286|3123|4710|2406|5061|2628|1284|5301|5589…	8.75e-05	BTO:0000202	0.263827
2783	346	Female reproductive gland	0.0033	CD74|DCN|GRN|RCN1|KDM4B|PIGB|STK10|TEKT2|KRT23|PIK3IP1|PAPOLA|TPD52L2|PGRMC1|MTFMT|PLAT|SETX|RPL19|CCDC86|COX6A1|GORASP2|CEBPZ|ANGPTL1|VPS4B|TFG|FLT3|FYTTD1|RIF1|SYMPK|CDC25B|HN1L|SNAP23|ANGEL1|RPS16|TDRD1|SCML2|KRT75|RSPH3|LAMA5|JAG1|AMPD2|SORT1|ARF3|DYNC1LI2|RSBN1|SPECC1|CILP|SPAG9|MTUS1|TWSG1|COQ9|SLC9A3R1|MAP2K2|PPP1R12C|APLP2|TYRO3|CDH3|DNMT3A|ADD1|ZFR|PCNP|PRKAR2A|LAMP3|CHKA|PMS2|B4GALNT3|C…	124	4602|3717|561|3606|4569|885|897|4119|3162|2226|6249|6243|5043|2367|3654|483|306|1887|2679|3471|3414|1035|6063|3561|3228|1422|1221|1662|1011|3201|3474|5757|5997|5106|3987|1110|1347|2976|5943|639|1257|5295|4575|1941|441|1755|1563|6015|6276|4941|3354|5439|6012|4809|1401|4338|5172|5991|951|5826|1020|1320|5559|2931|642|4893|5073|5136|3804|738|2271|477|3078|2898|423|5547|615|2415|1986|3459|2262|5133|39…	0.00013	BTO:0000254	0.248149
57	18	Saliva	0.0033	BPIFB2|CEACAM6|CST4|CEACAM5|CEACAM8|DSG3|TCN1|LACRT|PRB4|PIP|SMR3B|CST2|GOLM1|PRB2|PRH2|PRB1|HTN1|PRB3	124	1164|5517|1398|1059|3774|5166|3453|2712|2232|5433|3093|5520|381|3555|4713|3276|5487|2907	0.00013	BTO:0001202	0.248149
337	59	Blood vessel	0.0044	RASD2|PROCR|TSC2|PLAT|CEACAM5|EFNB2|JAG1|LAMC1|FLT4|TWSG1|CRISPLD1|SCARF1|SELP|KDR|MCAM|ADD2|ICAM1|DYNC1LI1|ADAMTS1|CD109|ARHGAP17|PDPN|SHROOM3|ANGPTL4|C1GALT1C1|ANTXR2|CD34|CASP3|CFLAR|CLEC4M|PLXDC1|FBN1|SELE|ENSA|APOL3|PDE4D|ELN|EGLN1|GPR126|TACC2|SPTAN1|LAS1L|AGER|ABI1|ESM1|AKAP12|NDRG1|SUMO2|SUMO3|ICAM2|EIF2A|PTPRG|ARMC8|FBN2|TJP2|GLB1L2|PECAM1|RNF213|CCL23	124	1548|366|4251|3654|1059|2325|5943|420|714|6276|4590|5769|3213|3420|4263|4644|3510|1713|1872|4026|1611|453|4275|4719|417|5865|3153|1521|6144|1815|813|3177|4023|414|4170|2832|3123|5403|4092|2910|5583|1281|3513|558|4485|5181|4179|1017|3588|6126|3084|3321|1839|5832|4518|546|5460|3819|2796	0.00017	BTO:0001102	0.235655
1020	141	Uterus	0.0111	GRN|TOMM22|FKBP3|SETX|DUSP3|MGP|DAP|PPP1R7|GORASP2|CPSF3|TFG|ZC3HAV1|SNAP23|RAP1GAP2|PI4KA|DYNC1LI2|TMOD1|OSBPL8|USP22|MTUS1|TWSG1|PAX8|SUB1|ZNF280D|SH3GL1|LRIG1|FTH1|IGFBP1|ABLIM1|VPS51|PRSS23|PLEKHH2|NIPBL|ARHGAP17|RAVER1|FSTL1|SLMAP|RPN1|H2AFZ|COL6A2|SCAMP3|RPL15|KLK10|PACS1|PLXND1|GYS1|TUBB6|EML4|TACC1|CHMP4A|CNDP2|TNFRSF12A|CUL1|CSF1|ATPIF1|LARP1|TUBA1B|ARHGEF1|BRIX1|CAV1|SFN|RANBP3|CYB5A|OA…	124	561|3255|4455|483|5940|351|1605|4998|3471|4428|3561|2595|3474|4320|5727|4575|5157|1590|2958|6015|6276|1701|939|6222|669|6228|477|4446|2598|423|462|963|5547|1611|5340|1956|3744|1425|3393|4137|2817|4329|2865|4881|2283|3156|5313|3714|993|3006|3060|4695|2523|6003|4698|1086|1437|372|3012|4326|5076|5253|1842|5676|396|3693|3546|5262|6093|3618|3075|666|4782|5586|4194|6201|5601|3984|2133|5571|5583|2961|20…	0.00044	BTO:0001424	0.195468
170	34	Endothelium	0.0134	MADCAM1|RASD2|PROCR|TSC2|EFNB2|JAG1|LAMC1|CCL21|FLT4|SCARF1|MCAM|ADD2|ICAM1|ADAMTS1|CD109|PDPN|ANGPTL4|ANTXR2|CFLAR|CLEC4M|PLXDC1|SELE|APOL3|PDE4D|TACC2|ABI1|ESM1|AKAP12|NDRG1|ICAM2|PTPRG|FBN2|PECAM1|CCL23	124	369|1548|366|4251|2325|5943|420|651|714|5769|4263|4644|3510|1872|4026|453|4719|5865|6144|1815|813|4023|4170|2832|2910|558|4485|5181|4179|6126|3321|5832|5460|2796	0.00054	BTO:0000393	0.18729
137	29	Plasma cell	0.0151	ICAM3|CEACAM1|TFPI|FGL2|ADAMDEC1|IL1RN|DSG2|FLT4|ICAM1|BST1|ITGA1|CD109|KIT|MERTK|FSTL1|ALCAM|LEPR|LAMP1|B7RP1|PTN|PTPRS|GPR126|SIRPA|ACAN|FGFR1|PTPRJ|PVR|LAMP2|ICAM2	124	5592|5823|5529|465|4248|315|1452|714|3510|2787|4878|4026|795|5112|1956|1944|4242|1470|957|2718|2517|4092|3165|2940|1209|4173|1710|4983|6126	0.00062	BTO:0000392	0.182102
74	19	Shoot	0.0184	TGM1|HMOX1|APEX1|TSC2|SLC11A1|DSG3|SUB1|RPN1|PFAS|CALCA|MT-CO1|CNST|MATK|PRH2|MBP|HMGA1|LAX1|SFRP4|HMOX2	124	1359|1491|3330|4251|3753|5166|939|1425|3660|3981|2628|1074|3252|4713|567|1890|2730|5034|321	0.00076	BTO:0001243	0.173518
129	27	Epithelial cell line	0.0257	CEACAM5|LGALS3|KDR|ICAM1|EGF|EGFR|ANXA5|PCSK9|PPP1R14B|CASP3|EML4|TACC1|SELE|AEN|NR1I2|CDHR5|XCL1|OVGP1|HLA-E|TMPRSS2|ZNF594|FGFR1|TOP2A|TSHR|PECAM1|CCL16|MUC5AC	124	1059|2664|3420|3510|5202|5637|1740|3516|1041|1521|3714|993|4023|399|4662|900|1095|4143|5370|4254|2520|1209|3828|2013|5460|648|1704	0.0011	BTO:0001120	0.159007
56	15	Granulocyte	0.0437	SELPLG|MMP8|RAC2|SNAP23|PDGFRA|SST|RNASE3|VSTM1|SMAP2|TNFSF13B|SIRPB1|GCG|GAB3|ENPP3|PPY	124	3180|4323|1044|3474|3609|3288|4413|2607|6246|4794|2349|5016|5988|5178|876	0.0019	BTO:0000539	0.135952
