# Supplementary material for: A simple, time- and cost-effective, high-throughput depletion strategy for deep plasma proteomics
Source: Sci Adv. 2023 Mar 29;9(13):eadf9717. doi: 10.1126/sciadv.adf9717 (PMC10058233; doi:10.1126/sciadv.adf9717)
Supplement: Supplementary file 2 — Tables S1 to S6 [file sciadv.adf9717_tables_s1_to_s6.zip › adf9717_Table_S2.xlsx]

## Sheet: Sheet1
Supplementatry Table S2: Tissue enrichment results for the neat plasma method
# background genes	# genes	description	FDR value	genes	network.SUID	nodes.SUID	p-value	term name	transferred FDR value
12619	576	Whole body	1.11e-19	TMEM132A|RPAP3|SPATA20|PPP5C|RTN4R|PSMA4|AQR|KEAP1|ASNS|FAP|CBX5|SNRPD3|TCN2|ARSA|ACO2|GSS|TRIB3|AHCY|APMAP|PSMD10|ZNF263|NUTF2|ZNF500|SLC6A2|MGA|CSK|FSD1|TGFB1|RPL18A|COMP|TMEM147|AIMP2|PPIF|DDX5|SLC25A3|LTA4H|ARPC3|RAB35|ACOT13|GMNN|RARS|UBE3A|AZU1|PRDM2|AKR7A2|NAA50|POLK|ACADS|C4BPB|LIPE|MT2A|THOC2|CD93|PITHD1|UBA2|KRT38|SBDS|TRAP1|DDX49|EIF3K|AAMP|CYTH4|PMPCB|MTX2|COPB1|ABHD17A|ALOX12|EIF3G|N…	124	552|375|672|1773|351|1917|498|1704|1818|1083|1446|1191|1251|2175|2226|1347|2301|2010|2184|585|1113|981|1653|1920|645|1887|2412|2142|1266|1323|321|546|2064|315|2109|732|309|2331|1785|987|1596|1248|1509|591|1656|1299|2208|1503|2205|1308|453|1425|357|462|1092|927|1830|1755|456|684|468|1686|2040|636|1137|510|702|1386|2043|1779|2079|1392|417|1701|348|855|2097|870|2403|798|2136|1149|426|1242|1848|1482|…	5.85e-23	BTO:0001489	1.89547
14895	630	Animal	1.6e-15	TMEM132A|RPAP3|SPATA20|PPP5C|RTN4R|PSMA4|AQR|KEAP1|ISOC1|ASNS|FAP|CBX5|SNRPD3|TCN2|ARSA|ACO2|GSS|TRIB3|AHCY|APMAP|PSMD10|ZNF263|NUTF2|ZNF500|SLC6A2|MGA|CSK|FSD1|TGFB1|RPL18A|COMP|TMEM147|AIMP2|RBM28|PPIF|PIGL|DDX5|NAGLU|SLC25A3|LTA4H|ARPC3|RAB35|ACOT13|GMNN|RARS|UBE3A|AZU1|PRDM2|AKR7A2|DDX55|NAA50|POLK|ACADS|C4BPB|LIPE|MT2A|THOC2|CD93|PITHD1|UBA2|KRT38|SBDS|TRAP1|DDX49|EIF3K|AAMP|CYTH4|PMPCB|MTX2…	124	552|375|672|1773|351|1917|498|1704|2049|1818|1083|1446|1191|1251|2175|2226|1347|2301|2010|2184|585|1113|981|1653|1920|645|1887|2412|2142|1266|1323|321|546|753|2064|1074|315|1812|2109|732|309|2331|1785|987|1596|1248|1509|591|1656|2247|1299|2208|1503|2205|1308|453|1425|357|462|1092|927|1830|1755|456|684|468|1686|2040|636|1137|510|702|1515|1386|2043|1779|2079|1392|417|1701|1341|882|348|855|2097|870|…	1.68e-18	BTO:0000042	1.47959
2645	185	Digestive gland	1.6e-15	SPATA20|PSMA4|CBX5|ARSA|ACO2|GSS|AHCY|APMAP|TGFB1|RPL18A|DDX5|SLC25A3|LTA4H|ARPC3|ACOT13|RARS|AKR7A2|ACADS|C4BPB|MT2A|UBA2|SBDS|TRAP1|AAMP|PMPCB|COPB1|EIF3G|H3F3B|CFHR5|KMT2C|AJUBA|COPE|NAPA|STAT3|NNT|SDHA|RAB7A|NRP1|PON3|SNRPG|ARL6IP5|PELO|BHMT|ITGB6|GNAQ|FCN2|ITGA5|ARPC5|ARPC2|ALDH1A1|PRDX3|HPRT1|TERF2IP|RAB8A|KMT2D|AGXT|GNB2|FEN1|ADH1B|ACOX2|ACO1|RSF1|AOC3|STAB1|GNAI2|NOC2L|CYP8B1|ARID1A|TALDO…	124	672|1917|1446|2175|2226|1347|2010|2184|2142|1266|315|2109|732|309|1785|1596|1656|1503|2205|453|1092|1830|1755|468|2040|1137|1386|2079|1701|1482|540|1206|2244|2307|2394|771|993|1665|2349|639|2283|1989|2220|2145|1956|1407|387|972|474|2280|2277|2058|765|921|393|1512|969|1320|888|906|1413|1647|2166|1764|1548|738|600|1710|2316|1404|2325|1410|2067|1806|1269|1107|1260|1383|369|2202|1332|2334|1590|1857|8…	1.73e-18	BTO:0000345	1.47959
6602	341	Gland	1.23e-12	SPATA20|PSMA4|AQR|ASNS|CBX5|ARSA|ACO2|GSS|AHCY|APMAP|PSMD10|NUTF2|SLC6A2|MGA|TGFB1|RPL18A|COMP|PPIF|DDX5|SLC25A3|LTA4H|ARPC3|ACOT13|RARS|UBE3A|AKR7A2|ACADS|C4BPB|LIPE|MT2A|THOC2|PITHD1|UBA2|SBDS|TRAP1|EIF3K|AAMP|CYTH4|PMPCB|MTX2|COPB1|EIF3G|NR1H2|C19orf57|H3F3B|MICAL2|CFHR5|ENPP2|TLR2|NUP133|RAB11A|RBM25|RAB27B|KMT2C|TRIM37|GLIS2|AJUBA|COPE|NAPA|STAT3|NNT|RAB10|SDHA|RAB7A|NRP1|TNPO3|PON3|FSCN3|ID…	124	672|1917|498|1818|1446|2175|2226|1347|2010|2184|585|981|1920|645|2142|1266|1323|2064|315|2109|732|309|1785|1596|1248|1656|1503|2205|1308|453|1425|462|1092|1830|1755|684|468|1686|2040|636|1137|1386|2043|1779|2079|417|1701|855|2097|2403|426|1242|1848|1482|1566|2385|540|1206|2244|2307|2394|648|771|993|1665|1077|2349|2106|2322|501|1605|747|1224|639|570|2283|2271|1989|2220|1983|1134|1683|2145|2088|195…	3.45e-15	BTO:0000522	1.19101
6036	319	Endocrine gland	1.23e-12	SPATA20|PSMA4|AQR|ASNS|CBX5|ARSA|ACO2|GSS|AHCY|APMAP|PSMD10|NUTF2|SLC6A2|MGA|TGFB1|RPL18A|COMP|PPIF|DDX5|SLC25A3|LTA4H|ARPC3|ACOT13|RARS|UBE3A|AKR7A2|ACADS|C4BPB|LIPE|MT2A|PITHD1|UBA2|SBDS|TRAP1|EIF3K|AAMP|PMPCB|MTX2|COPB1|EIF3G|NR1H2|C19orf57|H3F3B|MICAL2|CFHR5|ENPP2|TLR2|NUP133|RAB11A|RBM25|RAB27B|KMT2C|TRIM37|AJUBA|COPE|NAPA|STAT3|NNT|RAB10|SDHA|RAB7A|NRP1|TNPO3|PON3|FSCN3|IDE|RNF113B|WDR61|ZN…	124	672|1917|498|1818|1446|2175|2226|1347|2010|2184|585|981|1920|645|2142|1266|1323|2064|315|2109|732|309|1785|1596|1248|1656|1503|2205|1308|453|462|1092|1830|1755|684|468|2040|636|1137|1386|2043|1779|2079|417|1701|855|2097|2403|426|1242|1848|1482|1566|540|1206|2244|2307|2394|648|771|993|1665|1077|2349|2106|2322|501|1605|747|1224|639|570|2283|2271|1989|2220|1983|2145|1956|1125|1407|1290|387|972|474|5…	3.23e-15	BTO:0001488	1.19101
1882	137	Liver	2.64e-12	PSMA4|CBX5|ARSA|ACO2|GSS|AHCY|APMAP|TGFB1|RPL18A|DDX5|SLC25A3|LTA4H|ARPC3|ACOT13|RARS|AKR7A2|ACADS|C4BPB|MT2A|SBDS|TRAP1|COPB1|H3F3B|CFHR5|KMT2C|AJUBA|COPE|NAPA|STAT3|NNT|SDHA|RAB7A|NRP1|PON3|BHMT|GNAQ|FCN2|ARPC2|ALDH1A1|PRDX3|HPRT1|RAB8A|KMT2D|AGXT|ADH1B|ACOX2|ACO1|AOC3|STAB1|GNAI2|CYP8B1|ARID1A|TALDO1|NDUFV1|PDIA5|SMC1A|FLII|PPP2R1A|PPP1CA|IDH2|PSMF1|PKLR|CAPRIN1|SLPI|GPX4|DDX21|ANXA6|AKAP9|ATP…	124	1917|1446|2175|2226|1347|2010|2184|2142|1266|315|2109|732|309|1785|1596|1656|1503|2205|453|1830|1755|1137|2079|1701|1482|540|1206|2244|2307|2394|771|993|1665|2349|2220|1956|1407|474|2280|2277|2058|921|393|1512|888|906|1413|2166|1764|1548|600|1710|2316|1404|2325|1410|2067|1806|1269|1107|1260|2202|1332|2334|2187|2076|2367|807|1329|678|1953|945|1197|447|1758|2163|2154|1188|1878|1902|1620|2346|1608|1…	9.69e-15	BTO:0000759	1.15784
6329	326	Head	1.05e-11	TMEM132A|RPAP3|SPATA20|PPP5C|RTN4R|PSMA4|KEAP1|ASNS|CBX5|SNRPD3|ACO2|GSS|AHCY|PSMD10|ZNF263|ZNF500|CSK|FSD1|TGFB1|RPL18A|TMEM147|PPIF|DDX5|SLC25A3|LTA4H|ARPC3|RAB35|ACOT13|RARS|UBE3A|PRDM2|AKR7A2|NAA50|POLK|ACADS|MT2A|THOC2|PITHD1|UBA2|KRT38|SBDS|TRAP1|EIF3K|AAMP|PMPCB|COPB1|ABHD17A|EIF3G|NR1H2|H3F3B|CHI3L1|MICAL2|KIAA0368|ENPP2|MRPL15|NUP133|UBE2K|NOL4|HERC2|RAB11A|RBM25|RAB27B|KMT2C|PSMB1|TRIM3…	124	552|375|672|1773|351|1917|1704|1818|1446|1191|2226|1347|2010|585|1113|1653|1887|2412|2142|1266|321|2064|315|2109|732|309|2331|1785|1596|1248|591|1656|1299|2208|1503|453|1425|462|1092|927|1830|1755|684|468|2040|1137|510|1386|2043|2079|1392|417|348|855|870|2403|798|2136|1149|426|1242|1848|1482|1467|1566|2250|1206|1440|1707|1431|2244|1572|1458|2307|648|771|993|1173|2349|465|318|2100|570|2283|2271|19…	4.43e-14	BTO:0000282	1.09788
5020	266	Viscus	7.99e-10	PSMA4|CBX5|ARSA|ACO2|GSS|TRIB3|AHCY|APMAP|PSMD10|TGFB1|RPL18A|DDX5|SLC25A3|LTA4H|ARPC3|ACOT13|GMNN|RARS|AKR7A2|NAA50|ACADS|C4BPB|MT2A|PITHD1|UBA2|SBDS|TRAP1|EIF3K|AAMP|CYTH4|PMPCB|COPB1|ABHD17A|EIF3G|H3F3B|MICAL2|CFHR5|RBM25|KMT2C|GLIS2|N4BP1|NLRC5|AJUBA|COPE|MYH7B|NAPA|STAT3|NNT|SDHA|RAB7A|NRP1|TNPO3|PON3|NOB1|PSMB6|CRNN|ARL6IP5|AMT|BHMT|PLA2G7|ATP6V1B2|MYL9|ITGB6|SCN3A|GNAQ|FANCC|FCN2|ITGA5|ARP…	124	1917|1446|2175|2226|1347|2301|2010|2184|585|2142|1266|315|2109|732|309|1785|987|1596|1656|1299|1503|2205|453|462|1092|1830|1755|684|468|1686|2040|1137|510|1386|2079|417|1701|1242|1482|2385|2250|777|540|1206|774|2244|2307|2394|771|993|1665|1077|2349|2265|465|1056|2283|1971|2220|1983|1683|1200|2145|2088|1956|450|1407|387|972|474|2280|2277|2058|1542|765|2400|921|393|306|1512|969|1320|1713|888|906|14…	3.78e-12	BTO:0001491	0.909745
5707	291	Nervous system	2.7e-09	TMEM132A|SPATA20|PPP5C|RTN4R|PSMA4|AQR|KEAP1|ASNS|CBX5|SNRPD3|ACO2|GSS|AHCY|PSMD10|ZNF263|ZNF500|CSK|FSD1|RPL18A|PPIF|DDX5|SLC25A3|LTA4H|ARPC3|RAB35|ACOT13|RARS|UBE3A|PRDM2|AKR7A2|NAA50|POLK|MT2A|PITHD1|UBA2|SBDS|TRAP1|EIF3K|AAMP|PMPCB|COPB1|ABHD17A|EIF3G|NR1H2|H3F3B|CHI3L1|MICAL2|KIAA0368|ENPP2|MRPL15|NUP133|UBE2K|NOL4|HERC2|RAB11A|RBM25|RAB27B|KMT2C|PSMB1|TRIM37|N4BP1|COPE|MAPK3|DPH1|GRIN2D|NAP…	124	552|672|1773|351|1917|498|1704|1818|1446|1191|2226|1347|2010|585|1113|1653|1887|2412|1266|2064|315|2109|732|309|2331|1785|1596|1248|591|1656|1299|2208|453|462|1092|1830|1755|684|468|2040|1137|510|1386|2043|2079|1392|417|348|855|870|2403|798|2136|1149|426|1242|1848|1482|1467|1566|2250|1206|1440|1707|1431|2244|1572|1458|2307|648|771|993|1173|2349|465|318|570|2283|2271|1971|1989|1683|1497|516|1185|2…	1.42e-11	BTO:0001484	0.856864
6716	328	Urogenital system	7.61e-09	TMEM132A|SPATA20|PPP5C|PSMA4|AQR|KEAP1|ASNS|FAP|CBX5|ARSA|ACO2|GSS|TRIB3|AHCY|APMAP|PSMD10|NUTF2|ZNF500|SLC6A2|MGA|CSK|RPL18A|COMP|TMEM147|AIMP2|PPIF|DDX5|SLC25A3|LTA4H|RAB35|ACOT13|GMNN|RARS|UBE3A|AKR7A2|NAA50|LIPE|MT2A|THOC2|UBA2|TRAP1|DDX49|EIF3K|AAMP|PMPCB|MTX2|COPB1|EIF3G|NR1H2|C19orf57|H3F3B|MICAL2|ENPP2|TLR2|NUP133|UBE2K|RAB11A|RBM25|RAB27B|KMT2C|PSMB1|TRIM37|GLIS2|N4BP1|CCNE1|COPE|NAPA|AR…	124	552|672|1773|1917|498|1704|1818|1083|1446|2175|2226|1347|2301|2010|2184|585|981|1653|1920|645|1887|1266|1323|321|546|2064|315|2109|732|2331|1785|987|1596|1248|1656|1299|1308|453|1425|1092|1755|456|684|468|2040|636|1137|1386|2043|1779|2079|417|855|2097|2403|798|426|1242|1848|1482|1467|1566|2385|2250|858|1206|2244|651|1458|2307|648|561|771|993|1665|1077|2106|2322|501|1605|2265|465|1224|639|2283|227…	4.4e-11	BTO:0003091	0.811862
5462	278	Brain	1.22e-08	TMEM132A|SPATA20|PPP5C|RTN4R|PSMA4|KEAP1|ASNS|CBX5|SNRPD3|ACO2|GSS|AHCY|PSMD10|ZNF263|ZNF500|CSK|FSD1|RPL18A|PPIF|DDX5|SLC25A3|LTA4H|ARPC3|RAB35|ACOT13|RARS|UBE3A|PRDM2|AKR7A2|NAA50|POLK|MT2A|PITHD1|UBA2|SBDS|TRAP1|EIF3K|AAMP|PMPCB|COPB1|ABHD17A|EIF3G|NR1H2|H3F3B|CHI3L1|MICAL2|KIAA0368|ENPP2|MRPL15|NUP133|UBE2K|NOL4|HERC2|RAB11A|RBM25|RAB27B|KMT2C|PSMB1|TRIM37|N4BP1|COPE|MAPK3|DPH1|GRIN2D|NAPA|WI…	124	552|672|1773|351|1917|1704|1818|1446|1191|2226|1347|2010|585|1113|1653|1887|2412|1266|2064|315|2109|732|309|2331|1785|1596|1248|591|1656|1299|2208|453|462|1092|1830|1755|684|468|2040|1137|510|1386|2043|2079|1392|417|348|855|870|2403|798|2136|1149|426|1242|1848|1482|1467|1566|2250|1206|1440|1707|1431|2244|1572|1458|2307|648|771|993|1173|2349|465|318|570|2283|2271|1971|1989|1683|1497|516|1185|2127|…	7.69e-11	BTO:0000142	0.791364
6107	303	Reproductive system	1.35e-08	TMEM132A|SPATA20|PPP5C|PSMA4|AQR|KEAP1|ASNS|FAP|CBX5|ARSA|ACO2|TRIB3|AHCY|APMAP|PSMD10|NUTF2|ZNF500|SLC6A2|MGA|CSK|RPL18A|COMP|TMEM147|AIMP2|PPIF|DDX5|SLC25A3|LTA4H|RAB35|ACOT13|RARS|UBE3A|AKR7A2|NAA50|LIPE|THOC2|UBA2|TRAP1|DDX49|EIF3K|AAMP|PMPCB|MTX2|COPB1|EIF3G|NR1H2|C19orf57|H3F3B|MICAL2|ENPP2|TLR2|NUP133|UBE2K|RAB11A|RBM25|RAB27B|KMT2C|PSMB1|TRIM37|N4BP1|CCNE1|COPE|NAPA|ARID3A|CTCF|STAT3|RAB1…	124	552|672|1773|1917|498|1704|1818|1083|1446|2175|2226|2301|2010|2184|585|981|1653|1920|645|1887|1266|1323|321|546|2064|315|2109|732|2331|1785|1596|1248|1656|1299|1308|1425|1092|1755|456|684|468|2040|636|1137|1386|2043|1779|2079|417|855|2097|2403|798|426|1242|1848|1482|1467|1566|2250|858|1206|2244|651|1458|2307|648|561|771|993|1665|1077|2106|2322|501|1605|2265|465|1224|639|2283|2271|1989|1683|1497|1…	9.19e-11	BTO:0000081	0.786967
5558	281	Central nervous system	1.57e-08	TMEM132A|SPATA20|PPP5C|RTN4R|PSMA4|KEAP1|ASNS|CBX5|SNRPD3|ACO2|GSS|AHCY|PSMD10|ZNF263|ZNF500|CSK|FSD1|RPL18A|PPIF|DDX5|SLC25A3|LTA4H|ARPC3|RAB35|ACOT13|RARS|UBE3A|PRDM2|AKR7A2|NAA50|POLK|MT2A|PITHD1|UBA2|SBDS|TRAP1|EIF3K|AAMP|PMPCB|COPB1|ABHD17A|EIF3G|NR1H2|H3F3B|CHI3L1|MICAL2|KIAA0368|ENPP2|MRPL15|NUP133|UBE2K|NOL4|HERC2|RAB11A|RBM25|RAB27B|KMT2C|PSMB1|TRIM37|N4BP1|COPE|MAPK3|DPH1|GRIN2D|NAPA|WI…	124	552|672|1773|351|1917|1704|1818|1446|1191|2226|1347|2010|585|1113|1653|1887|2412|1266|2064|315|2109|732|309|2331|1785|1596|1248|591|1656|1299|2208|453|462|1092|1830|1755|684|468|2040|1137|510|1386|2043|2079|1392|417|348|855|870|2403|798|2136|1149|426|1242|1848|1482|1467|1566|2250|1206|1440|1707|1431|2244|1572|1458|2307|648|771|993|1173|2349|465|318|570|2283|2271|1971|1989|1683|1497|516|1185|2088|…	1.15e-10	BTO:0000227	0.78041
5799	289	Female reproductive system	3.06e-08	TMEM132A|SPATA20|PPP5C|PSMA4|AQR|KEAP1|ASNS|FAP|CBX5|ARSA|ACO2|TRIB3|AHCY|APMAP|PSMD10|NUTF2|ZNF500|SLC6A2|MGA|CSK|RPL18A|COMP|AIMP2|PPIF|DDX5|SLC25A3|LTA4H|RAB35|ACOT13|RARS|UBE3A|AKR7A2|NAA50|LIPE|THOC2|UBA2|TRAP1|DDX49|EIF3K|AAMP|PMPCB|MTX2|COPB1|EIF3G|NR1H2|C19orf57|H3F3B|MICAL2|ENPP2|NUP133|UBE2K|RAB11A|RBM25|KMT2C|PSMB1|TRIM37|N4BP1|CCNE1|COPE|NAPA|ARID3A|CTCF|STAT3|RAB10|ANXA3|SDHA|RAB7A|N…	124	552|672|1773|1917|498|1704|1818|1083|1446|2175|2226|2301|2010|2184|585|981|1653|1920|645|1887|1266|1323|546|2064|315|2109|732|2331|1785|1596|1248|1656|1299|1308|1425|1092|1755|456|684|468|2040|636|1137|1386|2043|1779|2079|417|855|2403|798|426|1242|1482|1467|1566|2250|858|1206|2244|651|1458|2307|648|561|771|993|1665|1077|2106|2322|501|1605|2265|465|1224|639|2283|2271|1989|1683|1200|1185|1518|1956|…	2.41e-10	BTO:0000083	0.751428
59	17	Scalp	8.99e-08	KRT38|KRTAP4-6|KRTAP4-8|KRTAP11-1|KRTAP13-1|KRTAP4-2|KRT81|KRTAP4-4|KRTAP4-3|KRTAP4-9|KRTAP2-3|KRTAP3-3|KRTAP3-1|KRTAP9-9|KRTAP2-2|KRTAP9-3|KRTAP7-1	124	927|915|411|537|2382|396|1716|2223|1968|786|789|420|384|2103|966|1233|1365	7.55e-10	BTO:0001809	0.704624
1098	80	Blood cancer cell	8.09e-07	PSMA4|ASNS|CBX5|AHCY|RPL18A|DDX5|ACOT13|GMNN|UBA2|EIF3K|EIF3G|H3F3B|KIAA0368|RAB11A|PSMB1|GLIS2|MAPK3|CTCF|STAT3|RAB7A|TNPO3|NOB1|PSMB6|PLA2G7|ITGA5|MAD2L1|RAB8A|CDT1|KMT2D|TK1|FEN1|FANCI|ARID1A|CNOT1|TALDO1|SMC1A|PHF6|SP1|PKLR|PFKM|DDX21|ANXA6|XRCC6|BUB3|PSMD4|PHGDH|NPM3|GADD45A|SCP2|HNRNPH2|CSTF2|SF3A3|ATRX|YARS|YTHDF2|RAB14|ITPR3|PIK3CD|SF1|MLLT3|SBF1|DDX1|EVL|SIN3A|SEPT7|NHP2L1|STRAP|PSMC6|TB…	124	1917|1818|1446|2010|1266|315|1785|987|1092|684|1386|2079|348|426|1467|2385|1440|1458|2307|993|1077|2265|465|1983|387|834|921|717|393|1593|1320|1038|1710|366|2316|1410|1455|1116|2202|1662|2076|2367|945|1749|1611|2346|1086|1296|900|2364|879|399|1284|1362|1491|1626|339|2025|483|1599|1377|2328|609|1947|2355|2298|990|840|2391|744|1638|1839|2370|1434|1422|1815|1659|372|2052|2199	7.22e-09	BTO:0000580	0.609205
2593	149	Internal female genital organ	1.22e-06	PPP5C|AQR|KEAP1|CBX5|ACO2|TRIB3|AHCY|PSMD10|MGA|CSK|COMP|PPIF|DDX5|SLC25A3|RAB35|ACOT13|THOC2|UBA2|EIF3K|AAMP|EIF3G|NR1H2|H3F3B|MICAL2|NUP133|UBE2K|RBM25|KMT2C|CCNE1|COPE|NAPA|ARID3A|CTCF|STAT3|RAB10|ANXA3|SDHA|RAB7A|WDR61|NOB1|PSMB6|EIF2D|PELO|MYL9|MSI2|GNAQ|PPARG|HK2|ITGA5|NAA15|ALDH1A1|PRDX3|TK1|AGXT|GNB2|S1PR1|ACO1|AOC3|GNAI2|DNAJA2|FKBP10|LENG8|CNOT1|TALDO1|PPP2R1A|PPP1CA|SLPI|FBLN5|RPLP1|DD…	124	1773|498|1704|1446|2226|2301|2010|585|645|1887|1323|2064|315|2109|2331|1785|1425|1092|684|468|1386|2043|2079|417|2403|798|1242|1482|858|1206|2244|651|1458|2307|648|561|771|993|1605|2265|465|1224|1989|1200|1518|1956|708|1125|387|558|2280|2277|1593|1512|969|435|1413|2166|1548|345|1239|1797|366|2316|1806|1269|2334|2193|837|2076|2367|2013|1329|1953|669|780|594|945|447|1758|1389|1890|1209|1749|1608|23…	1.15e-08	BTO:0003099	0.591364
1069	75	Skin	9.21e-06	SPATA20|KEAP1|AHCY|DDX5|SLC25A3|ARPC3|UBE3A|UBA2|KRT38|EIF3K|AAMP|ALOX12|NR1H2|H3F3B|RAB27B|COPE|RAB7A|ARL6IP5|ITGB6|PPARG|ARPC5|ARPC2|MST1R|TERF2IP|RAB8A|TUBA1A|TK1|GNB2|SRP68|GNAI2|RHOT2|PPP2R1A|KRTAP4-6|KRTAP4-8|KRTAP11-1|KRTAP20-2|IDH2|COL7A1|KRTAP6-1|KRTAP21-2|KRTAP19-7|KRTAP19-5|KRTAP10-8|KRTAP13-1|RAC1|XRCC6|CDC20|SRM|SF1|KRTAP4-2|KRT81|AKR1C1|KRTAP4-4|KRTAP4-3|KRTAP4-9|KRTAP2-3|KRTAP3-3|K…	124	672|1704|2010|315|2109|309|1248|1092|927|684|468|702|2043|2079|1848|1206|993|2283|2145|708|972|474|1899|765|921|306|1593|969|741|1548|1068|1806|915|411|537|354|1107|1488|1746|1962|2421|1692|2262|2382|750|945|975|1428|483|396|1716|1032|2223|1968|786|789|420|384|2103|1641|966|1521|1233|576|429|1788|801|1044|1434|627|1326|1941|696|1365|1302	9.43e-08	BTO:0001253	0.503574
949	69	Leukemia cell	9.21e-06	PSMA4|ASNS|CBX5|AHCY|RPL18A|DDX5|ACOT13|GMNN|UBA2|EIF3K|EIF3G|H3F3B|KIAA0368|PSMB1|GLIS2|MAPK3|CTCF|STAT3|RAB7A|TNPO3|PSMB6|ITGA5|MAD2L1|RAB8A|CDT1|KMT2D|FEN1|FANCI|ARID1A|CNOT1|TALDO1|SMC1A|PHF6|SP1|PKLR|PFKM|DDX21|ANXA6|XRCC6|BUB3|PSMD4|GADD45A|HNRNPH2|CSTF2|ATRX|YARS|YTHDF2|ITPR3|PIK3CD|SF1|MLLT3|SBF1|DDX1|EVL|SIN3A|SEPT7|NHP2L1|STRAP|PSMC6|TBL1XR1|PRMT1|PSMA1|GMPS|VDAC3|EIF3H|NXF1|KMT2A|HTATS…	124	1917|1818|1446|2010|1266|315|1785|987|1092|684|1386|2079|348|1467|2385|1440|1458|2307|993|1077|465|387|834|921|717|393|1320|1038|1710|366|2316|1410|1455|1116|2202|1662|2076|2367|945|1749|1611|1296|2364|879|1284|1362|1491|339|2025|483|1599|1377|2328|609|1947|2355|2298|990|840|2391|744|1638|2370|1434|1422|1815|1659|372|2052	9.19e-08	BTO:0001271	0.503574
1162	79	Lung	1.28e-05	PSMA4|GSS|CSK|RPL18A|DDX5|SLC25A3|LTA4H|H3F3B|TLR2|PSMB1|NAPA|RAB7A|RALB|ARL6IP5|ALDH1A1|PRDX3|TERF2IP|TUBA1A|CTLA4|S1PR1|FEN1|AOC3|TALDO1|PPP1CA|FBLN5|GPX4|NKX2-1|AKAP9|XRCC6|PSMD4|TIAL1|PHGDH|GADD45A|FCN1|ERI3|TIE1|SF3A3|YARS|RPA2|RBM12|EIF6|TSPYL2|SRM|NGRN|PCNA|KRT81|AKR1C1|DDX1|EVL|EFEMP1|SIN3A|AFP|ZNF765|SEPT7|FKBP1A|NHP2L1|NOLC1|SFTPB|TARS|TBXAS1|GDI1|IK|SELENBP1|RHOA|PRMT1|FBP1|CNBP|PPP2CA…	124	1917|1347|1887|1266|315|2109|732|2079|2097|1467|2244|993|570|2283|2280|2277|765|306|1623|435|1320|2166|2316|1269|2193|2187|1530|807|945|1611|312|2346|1296|1584|1158|1059|399|1362|762|573|486|768|1428|1734|1479|1716|1032|2328|609|1641|1947|1680|2418|2355|1146|2298|1221|699|1218|2001|576|1245|828|1788|744|1014|792|564|2190|1422|1776|1674|1569|1815|627|1824|696|414|2415	1.42e-07	BTO:0000763	0.489279
1436	89	Respiratory system	8.43e-05	PSMA4|GSS|CSK|RPL18A|DDX5|SLC25A3|LTA4H|H3F3B|TLR2|PSMB1|NAPA|STAT3|RAB7A|RALB|ARL6IP5|ALDH1A1|PRDX3|TERF2IP|TUBA1A|CTLA4|S1PR1|FEN1|ADH1B|AOC3|ME2|TALDO1|PPP1CA|FBLN5|GPX4|NKX2-1|AKAP9|ATP5C1|XRCC6|PSMD4|TIAL1|PHGDH|GADD45A|FCN1|ERI3|TIE1|SF3A3|YARS|RPA2|RBM12|EIF6|TSPYL2|SRM|NGRN|PCNA|KRT81|AKR1C1|DDX1|EVL|EFEMP1|SIN3A|AFP|ZNF765|SEPT7|FKBP1A|NHP2L1|NOLC1|SFTPB|TARS|CRISP3|TBXAS1|GDI1|IK|SELENB…	124	1917|1347|1887|1266|315|2109|732|2079|2097|1467|2244|2307|993|570|2283|2280|2277|765|306|1623|435|1320|888|2166|2115|2316|1269|2193|2187|1530|807|1329|945|1611|312|2346|1296|1584|1158|1059|399|1362|762|573|486|768|1428|1734|1479|1716|1032|2328|609|1641|1947|1680|2418|2355|1146|2298|1221|699|1218|1485|2001|576|1245|828|1788|744|1014|792|564|2190|1422|756|1287|1776|1674|1569|1815|627|1326|1881|1824…	9.74e-07	BTO:0000203	0.407417
2239	122	Organism form	0.00037	PSMA4|FAP|CBX5|AHCY|PSMD10|DDX5|SLC25A3|GMNN|UBE3A|UBA2|EIF3K|ABHD17A|EIF3G|NR1H2|H3F3B|NUP133|UBE2K|KMT2C|PSMB1|CCNE1|COPE|MYH7B|NAPA|ARID3A|CTCF|STAT3|SDHA|RAB7A|NOB1|PSMB6|MYL9|SCN3A|MSI2|GNAQ|FANCD2|PPARG|HK2|ITGA5|TERF2IP|KMT2D|TUBA1A|AGXT|GNB2|S1PR1|FANCI|RSF1|AOC3|DNAJA2|UACA|ARID1A|CNOT1|SMC1A|PPP2R1A|PPP1CA|FBLN5|RPLP1|DDX21|NKX2-1|AKAP9|ATP5C1|COPS5|XRCC6|DPP4|CYB5R3|CNOT7|HBS1L|BUB3|PS…	124	1917|1083|1446|2010|585|315|2109|987|1248|1092|684|510|1386|2043|2079|2403|798|1482|1467|858|1206|774|2244|651|1458|2307|771|993|2265|465|1200|2088|1518|1956|2388|708|1125|387|765|393|306|1512|969|435|1038|1647|2166|345|1950|1710|366|1410|1806|1269|2193|837|2076|1530|807|1329|1953|945|447|1758|2268|1209|1749|1611|1608|1350|1500|879|1284|1491|1626|573|1356|486|957|2016|1863|1734|1479|2376|1311|168…	4.43e-06	BTO:0000284	0.34318
2132	116	Embryonic structure	0.00066	PSMA4|CBX5|AHCY|PSMD10|DDX5|SLC25A3|GMNN|UBE3A|UBA2|EIF3K|ABHD17A|EIF3G|NR1H2|H3F3B|NUP133|UBE2K|KMT2C|PSMB1|CCNE1|COPE|MYH7B|NAPA|ARID3A|CTCF|STAT3|SDHA|RAB7A|NOB1|PSMB6|MYL9|SCN3A|GNAQ|FANCD2|PPARG|ITGA5|TERF2IP|KMT2D|TUBA1A|AGXT|GNB2|S1PR1|FANCI|RSF1|AOC3|UACA|ARID1A|CNOT1|SMC1A|PPP2R1A|PPP1CA|FBLN5|RPLP1|DDX21|NKX2-1|AKAP9|ATP5C1|COPS5|XRCC6|DPP4|CYB5R3|CNOT7|HBS1L|BUB3|PSMD4|GSTO1|PKHD1|TCEA…	124	1917|1446|2010|585|315|2109|987|1248|1092|684|510|1386|2043|2079|2403|798|1482|1467|858|1206|774|2244|651|1458|2307|771|993|2265|465|1200|2088|1956|2388|708|387|765|393|306|1512|969|435|1038|1647|2166|1950|1710|366|1410|1806|1269|2193|837|2076|1530|807|1329|1953|945|447|1758|2268|1209|1749|1611|1608|1350|1500|879|1284|1491|1626|573|1356|486|957|2016|1863|1734|1479|2376|1311|1680|1767|1854|1146|12…	8.53e-06	BTO:0000174	0.318046
1970	109	Integument	0.00066	SPATA20|KEAP1|AHCY|TMEM147|DDX5|SLC25A3|ARPC3|UBE3A|ACADS|UBA2|KRT38|EIF3K|AAMP|ALOX12|NR1H2|H3F3B|MICAL2|TLR2|RBM25|RAB27B|COPE|RAB7A|ARL6IP5|ITGB6|GNAQ|PPARG|ARPC5|ARPC2|PTX3|MST1R|TERF2IP|RAB8A|TUBA1A|TK1|GNB2|S1PR1|SRP68|GNAI2|ARID1A|RHOT2|PPP2R1A|KRTAP4-6|KRTAP4-8|KRTAP11-1|KRTAP20-2|IDH2|COL7A1|KRTAP6-1|KRTAP21-2|KRTAP19-7|KRTAP19-5|KRTAP10-8|CDC42EP4|FGD6|DDX21|KRTAP13-1|RAC1|AKAP9|ATP13A1…	124	672|1704|2010|321|315|2109|309|1248|1503|1092|927|684|468|702|2043|2079|417|2097|1242|1848|1206|993|2283|2145|1956|708|972|474|1293|1899|765|921|306|1593|969|435|741|1548|1710|1068|1806|915|411|537|354|1107|1488|1746|1962|2421|1692|2262|1383|1581|2076|2382|750|807|2082|780|867|945|447|2268|2124|1878|2037|1296|975|2019|2181|1428|483|396|1863|1716|1032|2223|1968|786|789|420|384|2103|1641|966|1521|5…	8.37e-06	BTO:0000634	0.318046
871	58	Connective tissue	0.00093	FAP|ACO2|APMAP|COMP|AKR7A2|DDX49|H3F3B|CHI3L1|RRAGB|SDHA|PSMB6|ACP1|ARL6IP5|PPARG|ARPC2|NAA15|PRDX3|TUBA1A|AOC3|ENSP00000320295|SMC1A|PPP2R1A|PPP1CA|THBS4|ANXA6|XRCC6|PNLIP|COL24A1|CRTAC1|YARS|KDM5C|PLEKHM2|SF1|ESD|MLLT3|COL2A1|AKR1C1|EFEMP1|AFP|KIAA0020|CDC42|STRAP|NDUFS1|GDI1|SELENBP1|CD36|RHOA|ANO6|CNBP|PNPLA8|PSMA1|PPP2CA|PCCB|C14orf159|PAFAH1B2|PFDN5|TPT1|SLC1A7	124	1083|2226|2184|1323|1656|456|2079|1392|342|771|465|2169|2283|708|474|558|2277|306|2166|2304|1410|1806|1269|1944|2367|945|2046|2352|1452|1362|522|1104|483|852|1599|2376|1032|1641|1680|2112|1230|990|1992|576|828|687|1788|930|792|2310|1638|564|1044|795|1569|534|696|525	1.27e-05	BTO:0000421	0.303152
2543	130	Hematopoietic system	0.0028	PSMA4|ASNS|SNRPD3|AHCY|TGFB1|RPL18A|PPIF|DDX5|SLC25A3|ARPC3|RARS|AZU1|CD93|SBDS|EIF3K|CYTH4|COPB1|ABHD17A|NR1H2|H3F3B|CHI3L1|TLR2|UBE2K|RAB11A|RBM25|RAB27B|KMT2C|NLRC5|COPE|MAPK3|NAPA|STAT3|ANXA3|RALB|ARL6IP5|PLA2G7|ENDOD1|GNAQ|FANCD2|HK2|ARPC5|ARPC2|ALDH1A1|PRDX3|PPFIBP2|NOD2|TK1|CTLA4|GP9|UQCRFS1|RSF1|ME2|RHOT2|POLE|SIGLEC7|FLII|PPP2R1A|PPP1CA|EHD3|THNSL2|TRAIP|PHF6|PFKM|DDX21|ANXA6|BMF|AKAP9|X…	124	1917|1818|1191|2010|2142|1266|2064|315|2109|309|1596|1509|357|1830|684|1686|1137|510|2043|2079|1392|2097|798|426|1242|1848|1482|777|1206|1440|2244|2307|561|570|2283|1983|1497|1956|2388|1125|972|474|2280|2277|1542|2400|1593|1623|1539|1713|1647|2115|1068|1401|2397|2067|1806|1269|390|504|408|1455|1662|2076|2367|2235|807|945|1023|675|447|1758|1842|1389|1965|1902|1896|1749|1620|2037|2346|960|975|1362|…	3.97e-05	BTO:0000570	0.255284
1020	63	Uterus	0.0031	PPP5C|AQR|KEAP1|ACO2|TRIB3|CSK|SLC25A3|RAB35|ACOT13|EIF3K|NR1H2|MICAL2|UBE2K|RBM25|COPE|RAB10|ANXA3|RAB7A|WDR61|PSMB6|EIF2D|PELO|MYL9|ALDH1A1|PRDX3|ACO1|AOC3|GNAI2|FKBP10|LENG8|CNOT1|SLPI|DDX21|ANXA6|PHF8|ANKRD17|CTR9|RYR2|HBS1L|GSTO1|BAG2|SRSF11|GADD45A|KDM5C|PLEKHM2|DOCK9|DDX1|EVL|SEPT7|CDC42|TARS|PNPT1|PRMT1|CNBP|PPP2CA|FTO|C14orf159|NXF1|ARF1|ATP1A1|SOD2|DDX42|ASNA1	124	1773|498|1704|2226|2301|1887|2109|2331|1785|684|2043|417|798|1242|1206|648|561|993|1605|465|1224|1989|1200|2280|2277|1413|2166|1548|1239|1797|366|2334|2076|2367|669|594|1389|1890|1209|1608|2361|1449|1296|522|1104|579|2328|609|2355|1230|1218|1047|744|792|564|1695|795|1815|627|1326|1824|1371|1041	4.62e-05	BTO:0001424	0.250864
39	8	Fat pad	0.0129	SDHA|ACP1|PPARG|AOC3|ANXA6|PNLIP|CD36|PNPLA8	124	771|2169|708|2166|2367|2046|687|2310	0.0002	BTO:0000444	0.188941
2671	131	Male reproductive system	0.0137	SPATA20|PSMA4|ASNS|ARSA|AHCY|APMAP|SLC6A2|MGA|RPL18A|DDX5|SLC25A3|ACOT13|UBE3A|NAA50|LIPE|UBA2|TRAP1|MTX2|COPB1|H3F3B|MICAL2|TLR2|RAB11A|RBM25|RAB27B|KMT2C|TRIM37|COPE|NAPA|RAB10|SDHA|RAB7A|FSCN3|IDE|RNF113B|EIF2D|MAATS1|PELO|GNAQ|HK2|CCDC116|PTX3|MAD2L1|ALDH1A1|PRDX3|TTLL5|PPFIBP2|TUBA1A|GNAI2|LENG8|LYPLA1|CNOT1|PPP2R1A|SMCHD1|FOXK1|SP1|IDH2|BCL9L|CDC42EP4|CAPRIN1|SYCE1|DCAF5|UBE4B|PFKM|RPLP1|GP…	124	672|1917|1818|2175|2010|2184|1920|645|1266|315|2109|1785|1248|1299|1308|1092|1755|636|1137|2079|417|2097|426|1242|1848|1482|1566|1206|2244|648|771|993|2106|2322|501|1224|2271|1989|1956|1125|1290|1293|834|2280|2277|480|1542|306|1548|1797|1473|366|1806|2196|2007|1116|1107|2259|1383|1332|1740|1065|1590|1662|837|2187|2229|945|447|1758|2268|2124|1188|1878|633|2151|1749|1620|2346|900|975|1362|1491|459|…	0.00022	BTO:0000082	0.186328
1675	89	Blood	0.0145	PSMA4|ASNS|SNRPD3|AHCY|TGFB1|RPL18A|PPIF|DDX5|SLC25A3|ARPC3|RARS|AZU1|CD93|SBDS|EIF3K|CYTH4|NR1H2|H3F3B|CHI3L1|TLR2|UBE2K|RAB11A|RBM25|RAB27B|NAPA|ANXA3|ARL6IP5|PLA2G7|ENDOD1|GNAQ|FANCD2|HK2|ARPC5|ARPC2|ALDH1A1|PRDX3|NOD2|CTLA4|GP9|POLE|SIGLEC7|FLII|PPP1CA|EHD3|THNSL2|TRAIP|DDX21|ANXA6|BMF|AKAP9|XRCC6|DPP3|DPP4|CYB5R3|CTR9|FCRL1|SEC63|PREP|PHGDH|YARS|RAB14|EIF6|FUCA1|PIK3CD|SF1|SBF1|DDX1|CD9|DYNL…	124	1917|1818|1191|2010|2142|1266|2064|315|2109|309|1596|1509|357|1830|684|1686|2043|2079|1392|2097|798|426|1242|1848|2244|561|2283|1983|1497|1956|2388|1125|972|474|2280|2277|2400|1623|1539|1401|2397|2067|1269|390|504|408|2076|2367|2235|807|945|675|447|1758|1389|1896|1620|2037|2346|1362|1626|486|957|2025|483|1377|2328|2337|2295|609|1146|1230|903|1929|2241|1461|2001|687|1788|1014|1008|1434|1815|1881|5…	0.00024	BTO:0000089	0.183863
337	26	Blood platelet	0.0265	TGFB1|ARPC3|RARS|SBDS|UBE2K|RAB11A|RAB27B|NAPA|ANXA3|ARPC5|ARPC2|GP9|FLII|PPP1CA|EHD3|YARS|RAB14|CD9|FKBP1A|ALAD|RAB1A|ARPC4|TBXAS1|CD36|RHOA|LIMS1	124	2142|309|1596|1830|798|426|1848|2244|561|972|474|1539|2067|1269|390|1362|1626|2337|1146|1929|2241|1461|2001|687|1788|1881	0.00045	BTO:0000132	0.157675
2505	122	Male reproductive gland	0.0278	SPATA20|PSMA4|ASNS|ARSA|AHCY|APMAP|SLC6A2|MGA|RPL18A|DDX5|SLC25A3|UBE3A|LIPE|UBA2|TRAP1|MTX2|COPB1|H3F3B|MICAL2|TLR2|RAB11A|RBM25|RAB27B|TRIM37|COPE|NAPA|RAB10|SDHA|RAB7A|FSCN3|IDE|RNF113B|EIF2D|MAATS1|PELO|GNAQ|HK2|CCDC116|ALDH1A1|PRDX3|TTLL5|PPFIBP2|TUBA1A|GNAI2|LENG8|LYPLA1|CNOT1|PPP2R1A|SMCHD1|FOXK1|SP1|IDH2|BCL9L|CDC42EP4|CAPRIN1|SYCE1|DCAF5|UBE4B|PFKM|RPLP1|GPX4|SMC4|XRCC6|DPP4|CYB5R3|CNOT7…	124	672|1917|1818|2175|2010|2184|1920|645|1266|315|2109|1248|1308|1092|1755|636|1137|2079|417|2097|426|1242|1848|1566|1206|2244|648|771|993|2106|2322|501|1224|2271|1989|1956|1125|1290|2280|2277|480|1542|306|1548|1797|1473|366|1806|2196|2007|1116|1107|2259|1383|1332|1740|1065|1590|1662|837|2187|2229|945|447|1758|2268|2124|1188|1878|2151|1749|1620|2346|900|975|1362|1491|459|486|642|768|1104|849|579|135…	0.00048	BTO:0000080	0.155596
2783	133	Female reproductive gland	0.0303	SPATA20|AQR|ASNS|ARSA|AHCY|APMAP|NUTF2|SLC6A2|MGA|COMP|PPIF|DDX5|SLC25A3|UBE3A|LIPE|UBA2|TRAP1|EIF3K|AAMP|MTX2|COPB1|NR1H2|C19orf57|H3F3B|MICAL2|RAB11A|KMT2C|TRIM37|COPE|NAPA|STAT3|SDHA|RAB7A|NRP1|TNPO3|FSCN3|IDE|RNF113B|MAATS1|PELO|HK2|CCDC116|NAA15|ALDH1A1|PRDX3|TTLL5|PPFIBP2|NOD2|TUBA1A|HCFC1|SRP68|GNAI2|LYPLA1|CNOT1|TALDO1|PPP2R1A|SMCHD1|FOXK1|SP1|IDH2|CDC42EP4|CAPRIN1|SYCE1|DCAF5|UBE4B|TMEM1…	124	672|498|1818|2175|2010|2184|981|1920|645|1323|2064|315|2109|1248|1308|1092|1755|684|468|636|1137|2043|1779|2079|417|426|1482|1566|1206|2244|2307|771|993|1665|1077|2106|2322|501|2271|1989|1125|1290|558|2280|2277|480|1542|2400|306|1629|741|1548|1473|366|2316|1806|2196|2007|1116|1107|1383|1332|1740|1065|1590|1152|1662|2187|2229|780|594|945|1758|2268|2124|1188|2151|1749|1620|2346|1851|900|909|1557|10…	0.00054	BTO:0000254	0.151856
2229	110	Internal male genital organ	0.0331	SPATA20|ASNS|ARSA|AHCY|APMAP|SLC6A2|MGA|RPL18A|DDX5|SLC25A3|UBE3A|LIPE|UBA2|MTX2|COPB1|H3F3B|MICAL2|TLR2|RAB11A|RBM25|RAB27B|KMT2C|TRIM37|COPE|NAPA|SDHA|FSCN3|IDE|RNF113B|MAATS1|PELO|GNAQ|HK2|CCDC116|MAD2L1|ALDH1A1|PRDX3|TTLL5|PPFIBP2|TUBA1A|GNAI2|LYPLA1|CNOT1|PPP2R1A|SMCHD1|FOXK1|SP1|IDH2|BCL9L|CDC42EP4|CAPRIN1|SYCE1|DCAF5|RPLP1|GPX4|SMC4|XRCC6|DPP4|CYB5R3|CNOT7|MDM4|DCAF6|PFDN2|TSPYL1|BUB3|SEC6…	124	672|1818|2175|2010|2184|1920|645|1266|315|2109|1248|1308|1092|636|1137|2079|417|2097|426|1242|1848|1482|1566|1206|2244|771|2106|2322|501|2271|1989|1956|1125|1290|834|2280|2277|480|1542|306|1548|1473|366|1806|2196|2007|1116|1107|2259|1383|1332|1740|1065|837|2187|2229|945|447|1758|2268|2124|1188|1878|2151|1749|1620|2346|900|975|1491|459|486|642|768|1104|849|579|1359|1737|1863|846|1734|2319|1947|235…	0.00061	BTO:0003096	0.148017
391	28	Blood plasma	0.0431	TGFB1|ARPC3|RARS|SBDS|UBE2K|RAB11A|RAB27B|NAPA|ANXA3|ENDOD1|ARPC5|ARPC2|GP9|FLII|PPP1CA|EHD3|YARS|RAB14|CD9|FKBP1A|SMS|ALAD|RAB1A|ARPC4|TBXAS1|CD36|RHOA|LIMS1	124	2142|309|1596|1830|798|426|1848|2244|561|1497|972|474|1539|2067|1269|390|1362|1626|2337|1146|903|1929|2241|1461|2001|687|1788|1881	0.00081	BTO:0000131	0.136552
38	7	Adipocyte	0.0445	SDHA|ACP1|PPARG|AOC3|ANXA6|CD36|PNPLA8	124	771|2169|708|2166|2367|687|2310	0.00086	BTO:0000443	0.135164
708	43	Embryo	0.0496	PSMA4|PSMD10|GMNN|UBE3A|ABHD17A|PSMB1|COPE|MYH7B|NOB1|PSMB6|FANCD2|TERF2IP|KMT2D|TUBA1A|FANCI|RSF1|UACA|ARID1A|CNOT1|SMC1A|NKX2-1|AKAP9|CNOT7|PSMD4|PKHD1|CSTF2|ATRX|GLIPR2|COL2A1|CABIN1|JMJD1C|CDC42|ACTL6A|PSMC6|HK1|TBL1XR1|PSMA1|DNAJB11|LUC7L3|H2AFX|LSM14A|SRRT|FCGBP	124	1917|585|987|1248|510|1467|1206|774|2265|465|2388|765|393|306|1038|1647|1950|1710|366|1410|1530|807|2268|1611|1350|879|1284|1863|2376|1767|1854|1230|429|840|1872|2391|1638|1893|666|1776|1419|1257|2406	0.001	BTO:0000379	0.130452
65	9	Hair	0.0499	KRTAP20-2|KRTAP6-1|KRTAP21-2|KRTAP19-7|KRTAP19-5|KRTAP10-8|KRTAP13-1|KRTAP13-2|KRTAP7-1	124	354|1746|1962|2421|1692|2262|2382|1521|1365	0.001	BTO:0001501	0.13019
