# Supplementary material for: A simple, time- and cost-effective, high-throughput depletion strategy for deep plasma proteomics
Source: Sci Adv. 2023 Mar 29;9(13):eadf9717. doi: 10.1126/sciadv.adf9717 (PMC10058233; doi:10.1126/sciadv.adf9717)
Supplement: Supplementary file 2 — Tables S1 to S6 [file sciadv.adf9717_tables_s1_to_s6.zip › adf9717_Table_S3.xlsx]

## Sheet: Sheet1
Supplementary Table S3 : FDA biomarkers list
Protein name from FDA	gene name
Albumin	ALB
Aldolase	ALDOA
Alkaline Phosphatase (ALP)	ALPL
Alpha-1-Acid Glycoprotein (Orosomucoid)	ORM1
Alpha-1-Antitrypsin	SERPINA1
Alpha-2-Antiplasmin	SERPINF2
Alpha-2-HS-Glycoprotein	AHSG
Alpha-2-Macroglobulin	A2M
ANTITHROMBIN III (ATIII)	SERPINC1
Apolipoprotein A1	APOA1
Apolipoprotein B	APOB
Beta-2 Microglobulin	B2M
Biotinidase	BTD
Cancer Antigen 125 (CA 125)	MUC16
Cancer Antigen 15-3 (CA 15-3)	MUC1
Carcinoembryonic Antigen (CEA)	CEACAM5
Ceruloplasmin	CP
Cholinesterase	BCHE
Complement C1	C1S
Complement C1	C1R
Complement C1	C1QB
Complement C1	C1QA
Complement C1	C1QC
Complement C1 Inhibitor	SERPING1
Complement C3	C3
Complement C5	C5
C-Reactive Protein (CRP)	CRP
Creatine Kinase BB Fraction (CKBB)	CKB
Creatine Kinase MM Fraction (CKMM)	CKM
Cystatin C	CST3
Factor IX Antigen	F9
Factor X	F10
Ferritin	FTL
Ferritin heavy chain	FTH1
Fibrinogen	FGA
Fibrinogen	FGB
Fibrinogen	FGG
Fibronectin	FN1
Follicle Stimulating Hormone (FSH)	FSHB
Haptoglobin	HP
Hemopexin	HPX
Insulin-like Growth Factor-1 (IGF-1)	IGF1
Insulin-like Growth Factor-II (IGF-II)	IGF2
Insulin-like Grwth Factor Bind. Protein1 (IGFBP-1)	IGFBP1
Insulin-like Grwth Factor Bind. Protein3 (IGFBP-3)	IGFBP3
Interleukin-2 Receptor (IL-2R)	IL2RA
Lactate Dehydrogenase Heart Fraction (LDH-1)	LDHB
Lactate Dehydrogenase Liver Fraction (LLDH)	LDHA
Lactoferrin	LTF
Lipoprotein(a) (Lp(a))	LPA
Lysozyme	LYZ
Myeloperoxidase (MPO)	MPO
Myoglobin	MB
Osteocalcin	BGLAP
Parathyroid Hormone - Intact	PTH
Phosphohexose Isomerase	GPI
Plasminogen	PLG
Plasminogen Activator Inhibitor (PAI)	SERPINE1
Prealbumin	TTR
ProBNP (N-Terminal Pro Brain Natriuretic Peptide	NPPB
Procalcitonin (PCT)	CALCA
PROPERDIN FACTOR B	CFB
Prostatic Acid Phosphatase (PAP)	ACP3
Prostatic Specific Antigen (PSA)	KLK3
PROTEIN C	PROC
Protein S	PROS1
Retinol binding protein (RBP)	RBP4
Sex Hormone Binding Globulin	SHBG
Soluble Mesothelin Related Peptide	MSLN
Sorbital Dehydrogenase (SDH)	SORD
Thyroglobulin	TG
Thyroxine Binding Globulin (TBG)	SERPINA7
Tissue Plasminogen Activator (T-PA)	PLAT
Transferrin	TF
Transferrin Receptor (TFR)	TFRC
Trypsin	PRSS1
Von Willebrand Factor	VWF
