# Supplementary material for: A simple, time- and cost-effective, high-throughput depletion strategy for deep plasma proteomics
Source: Sci Adv. 2023 Mar 29;9(13):eadf9717. doi: 10.1126/sciadv.adf9717 (PMC10058233; doi:10.1126/sciadv.adf9717)
Supplement: Supplementary file 2 — Tables S1 to S6 [file sciadv.adf9717_tables_s1_to_s6.zip › adf9717_Table_S6.xlsx]

## Sheet: Sheet1
Supplementatry table S6 : Fisher extact test results
RS group 1	RS group 2	p.adj
3	4	0.0378
3	5	8.05e-05
3	6	4.55e-07
4	5	0.0215
4	6	0.000309
5	6	0.131
